# Supplementary material for: Liver cancer mortality over six decades in an epidemic area: what we have learned
Source: PeerJ. 2021 Feb 3;9:e10600. doi: 10.7717/peerj.10600 (PMC7866902; doi:10.7717/peerj.10600)
Supplement: Supplemental Information 1 [file peerj-09-10600-s001.xlsx]

## Sheet: CR
Cohort	year	Observed Crude Rate	Modeled Crude Rate	Joinpoint Location
35- - 0 Joinpoints	1972	100.33	166.23
35- - 0 Joinpoints	1973	101.25	160.27
35- - 0 Joinpoints	1974	113.5	154.53
35- - 0 Joinpoints	1975	124.73	148.99
35- - 0 Joinpoints	1976	119.34	143.65
35- - 0 Joinpoints	1977	120.45	138.51
35- - 0 Joinpoints	1978	114.13	133.54
35- - 0 Joinpoints	1979	108.23	128.76
35- - 0 Joinpoints	1980	94.57	124.15
35- - 0 Joinpoints	1981	109.1	119.7
35- - 0 Joinpoints	1982	83.76	115.41
35- - 0 Joinpoints	1983	117.77	111.27
35- - 0 Joinpoints	1984	112.64	107.29
35- - 0 Joinpoints	1985	97.32	103.44
35- - 0 Joinpoints	1986	90.38	99.74
35- - 0 Joinpoints	1987	99.13	96.16
35- - 0 Joinpoints	1988	99.85	92.72
35- - 0 Joinpoints	1989	88.14	89.4
35- - 0 Joinpoints	1990	101.44	86.19
35- - 0 Joinpoints	1991	100.52	83.1
35- - 0 Joinpoints	1992	103.01	80.13
35- - 0 Joinpoints	1993	89.02	77.26
35- - 0 Joinpoints	1994	105.52	74.49
35- - 0 Joinpoints	1995	120.04	71.82
35- - 0 Joinpoints	1996	99.35	69.25
35- - 0 Joinpoints	1997	86.33	66.77
35- - 0 Joinpoints	1998	99.98	64.37
35- - 0 Joinpoints	1999	90.93	62.07
35- - 0 Joinpoints	2000	86.03	59.84
35- - 0 Joinpoints	2001	92.72	57.7
35- - 0 Joinpoints	2002	88.88	55.63
35- - 0 Joinpoints	2003	83.57	53.64
35- - 0 Joinpoints	2004	87.25	51.72
35- - 0 Joinpoints	2005	74.93	49.86
35- - 0 Joinpoints	2006	81.25	48.08
35- - 0 Joinpoints	2007	67.63	46.35
35- - 0 Joinpoints	2008	70.46	44.69
35- - 0 Joinpoints	2009	51.72	43.09
35- - 0 Joinpoints	2010	52.34	41.55
35- - 0 Joinpoints	2011	38.45	40.06
35- - 0 Joinpoints	2012	27.35	38.62
35- - 0 Joinpoints	2013	22.1	37.24
35- - 0 Joinpoints	2014	16.31	35.91
35- - 0 Joinpoints	2015	17.39	34.62
35- - 0 Joinpoints	2016	13.72	33.38
35- - 0 Joinpoints	2017	7.41	32.18
35- - 1 Joinpoint	1972	100.33	114.39
35- - 1 Joinpoint	1973	101.25	113.39
35- - 1 Joinpoint	1974	113.5	112.41
35- - 1 Joinpoint	1975	124.73	111.43
35- - 1 Joinpoint	1976	119.34	110.46
35- - 1 Joinpoint	1977	120.45	109.51
35- - 1 Joinpoint	1978	114.13	108.55
35- - 1 Joinpoint	1979	108.23	107.61
35- - 1 Joinpoint	1980	94.57	106.68
35- - 1 Joinpoint	1981	109.1	105.75
35- - 1 Joinpoint	1982	83.76	104.83
35- - 1 Joinpoint	1983	117.77	103.92
35- - 1 Joinpoint	1984	112.64	103.02
35- - 1 Joinpoint	1985	97.32	102.13
35- - 1 Joinpoint	1986	90.38	101.24
35- - 1 Joinpoint	1987	99.13	100.36
35- - 1 Joinpoint	1988	99.85	99.49
35- - 1 Joinpoint	1989	88.14	98.62
35- - 1 Joinpoint	1990	101.44	97.77
35- - 1 Joinpoint	1991	100.52	96.92
35- - 1 Joinpoint	1992	103.01	96.08
35- - 1 Joinpoint	1993	89.02	95.24
35- - 1 Joinpoint	1994	105.52	94.42
35- - 1 Joinpoint	1995	120.04	93.6
35- - 1 Joinpoint	1996	99.35	92.78
35- - 1 Joinpoint	1997	86.33	91.98
35- - 1 Joinpoint	1998	99.98	91.18
35- - 1 Joinpoint	1999	90.93	90.39
35- - 1 Joinpoint	2000	86.03	89.6
35- - 1 Joinpoint	2001	92.72	88.83
35- - 1 Joinpoint	2002	88.88	88.05
35- - 1 Joinpoint	2003	83.57	87.29
35- - 1 Joinpoint	2004	87.25	86.53
35- - 1 Joinpoint	2005	74.93	85.78
35- - 1 Joinpoint	2006	81.25	85.04
35- - 1 Joinpoint	2007	67.63	84.3	Joinpoint 1
35- - 1 Joinpoint	2008	70.46	67.74
35- - 1 Joinpoint	2009	51.72	54.44
35- - 1 Joinpoint	2010	52.34	43.75
35- - 1 Joinpoint	2011	38.45	35.16
35- - 1 Joinpoint	2012	27.35	28.25
35- - 1 Joinpoint	2013	22.1	22.71
35- - 1 Joinpoint	2014	16.31	18.25
35- - 1 Joinpoint	2015	17.39	14.66
35- - 1 Joinpoint	2016	13.72	11.78
35- - 1 Joinpoint	2017	7.41	9.47
35- - 2 Joinpoints	1972	100.33	110.69
35- - 2 Joinpoints	1973	101.25	110.09
35- - 2 Joinpoints	1974	113.5	109.49
35- - 2 Joinpoints	1975	124.73	108.9
35- - 2 Joinpoints	1976	119.34	108.31
35- - 2 Joinpoints	1977	120.45	107.72
35- - 2 Joinpoints	1978	114.13	107.14
35- - 2 Joinpoints	1979	108.23	106.56
35- - 2 Joinpoints	1980	94.57	105.98
35- - 2 Joinpoints	1981	109.1	105.41
35- - 2 Joinpoints	1982	83.76	104.84
35- - 2 Joinpoints	1983	117.77	104.27
35- - 2 Joinpoints	1984	112.64	103.7
35- - 2 Joinpoints	1985	97.32	103.14
35- - 2 Joinpoints	1986	90.38	102.58
35- - 2 Joinpoints	1987	99.13	102.03
35- - 2 Joinpoints	1988	99.85	101.48
35- - 2 Joinpoints	1989	88.14	100.93
35- - 2 Joinpoints	1990	101.44	100.38
35- - 2 Joinpoints	1991	100.52	99.84
35- - 2 Joinpoints	1992	103.01	99.29
35- - 2 Joinpoints	1993	89.02	98.76
35- - 2 Joinpoints	1994	105.52	98.22
35- - 2 Joinpoints	1995	120.04	97.69
35- - 2 Joinpoints	1996	99.35	97.16
35- - 2 Joinpoints	1997	86.33	96.63
35- - 2 Joinpoints	1998	99.98	96.11	Joinpoint 1
35- - 2 Joinpoints	1999	90.93	93.39
35- - 2 Joinpoints	2000	86.03	90.75
35- - 2 Joinpoints	2001	92.72	88.19
35- - 2 Joinpoints	2002	88.88	85.69
35- - 2 Joinpoints	2003	83.57	83.27
35- - 2 Joinpoints	2004	87.25	80.92
35- - 2 Joinpoints	2005	74.93	78.63
35- - 2 Joinpoints	2006	81.25	76.41
35- - 2 Joinpoints	2007	67.63	74.25
35- - 2 Joinpoints	2008	70.46	72.15	Joinpoint 2
35- - 2 Joinpoints	2009	51.72	57.37
35- - 2 Joinpoints	2010	52.34	45.63
35- - 2 Joinpoints	2011	38.45	36.28
35- - 2 Joinpoints	2012	27.35	28.85
35- - 2 Joinpoints	2013	22.1	22.94
35- - 2 Joinpoints	2014	16.31	18.25
35- - 2 Joinpoints	2015	17.39	14.51
35- - 2 Joinpoints	2016	13.72	11.54
35- - 2 Joinpoints	2017	7.41	9.18
35- - 3 Joinpoints	1972	100.33	111.62
35- - 3 Joinpoints	1973	101.25	110.91
35- - 3 Joinpoints	1974	113.5	110.2
35- - 3 Joinpoints	1975	124.73	109.5
35- - 3 Joinpoints	1976	119.34	108.81
35- - 3 Joinpoints	1977	120.45	108.11
35- - 3 Joinpoints	1978	114.13	107.42
35- - 3 Joinpoints	1979	108.23	106.74
35- - 3 Joinpoints	1980	94.57	106.06
35- - 3 Joinpoints	1981	109.1	105.39
35- - 3 Joinpoints	1982	83.76	104.71
35- - 3 Joinpoints	1983	117.77	104.05
35- - 3 Joinpoints	1984	112.64	103.39
35- - 3 Joinpoints	1985	97.32	102.73
35- - 3 Joinpoints	1986	90.38	102.07
35- - 3 Joinpoints	1987	99.13	101.42
35- - 3 Joinpoints	1988	99.85	100.78
35- - 3 Joinpoints	1989	88.14	100.14
35- - 3 Joinpoints	1990	101.44	99.5
35- - 3 Joinpoints	1991	100.52	98.86
35- - 3 Joinpoints	1992	103.01	98.23
35- - 3 Joinpoints	1993	89.02	97.61
35- - 3 Joinpoints	1994	105.52	96.99
35- - 3 Joinpoints	1995	120.04	96.37
35- - 3 Joinpoints	1996	99.35	95.76
35- - 3 Joinpoints	1997	86.33	95.15
35- - 3 Joinpoints	1998	99.98	94.54
35- - 3 Joinpoints	1999	90.93	93.94
35- - 3 Joinpoints	2000	86.03	93.34
35- - 3 Joinpoints	2001	92.72	92.75	Joinpoint 1
35- - 3 Joinpoints	2002	88.88	88.93
35- - 3 Joinpoints	2003	83.57	85.27
35- - 3 Joinpoints	2004	87.25	81.76
35- - 3 Joinpoints	2005	74.93	78.4
35- - 3 Joinpoints	2006	81.25	75.17
35- - 3 Joinpoints	2007	67.63	72.08
35- - 3 Joinpoints	2008	70.46	69.11	Joinpoint 2
35- - 3 Joinpoints	2009	51.72	55.92
35- - 3 Joinpoints	2010	52.34	45.24
35- - 3 Joinpoints	2011	38.45	36.6
35- - 3 Joinpoints	2012	27.35	29.61
35- - 3 Joinpoints	2013	22.1	23.96
35- - 3 Joinpoints	2014	16.31	19.39
35- - 3 Joinpoints	2015	17.39	15.68	Joinpoint 3
35- - 3 Joinpoints	2016	13.72	11.31
35- - 3 Joinpoints	2017	7.41	8.16
35- - 4 Joinpoints	1972	100.33	97.3
35- - 4 Joinpoints	1973	101.25	105.55
35- - 4 Joinpoints	1974	113.5	114.51
35- - 4 Joinpoints	1975	124.73	124.23	Joinpoint 1
35- - 4 Joinpoints	1976	119.34	120.01
35- - 4 Joinpoints	1977	120.45	115.94
35- - 4 Joinpoints	1978	114.13	112
35- - 4 Joinpoints	1979	108.23	108.2
35- - 4 Joinpoints	1980	94.57	104.53
35- - 4 Joinpoints	1981	109.1	100.98
35- - 4 Joinpoints	1982	83.76	97.55	Joinpoint 2
35- - 4 Joinpoints	1983	117.77	97.92
35- - 4 Joinpoints	1984	112.64	98.29
35- - 4 Joinpoints	1985	97.32	98.67
35- - 4 Joinpoints	1986	90.38	99.04
35- - 4 Joinpoints	1987	99.13	99.41
35- - 4 Joinpoints	1988	99.85	99.79
35- - 4 Joinpoints	1989	88.14	100.17
35- - 4 Joinpoints	1990	101.44	100.55
35- - 4 Joinpoints	1991	100.52	100.93
35- - 4 Joinpoints	1992	103.01	101.31
35- - 4 Joinpoints	1993	89.02	101.69
35- - 4 Joinpoints	1994	105.52	102.08
35- - 4 Joinpoints	1995	120.04	102.47	Joinpoint 3
35- - 4 Joinpoints	1996	99.35	99.78
35- - 4 Joinpoints	1997	86.33	97.16
35- - 4 Joinpoints	1998	99.98	94.61
35- - 4 Joinpoints	1999	90.93	92.13
35- - 4 Joinpoints	2000	86.03	89.72
35- - 4 Joinpoints	2001	92.72	87.36
35- - 4 Joinpoints	2002	88.88	85.07
35- - 4 Joinpoints	2003	83.57	82.84
35- - 4 Joinpoints	2004	87.25	80.67
35- - 4 Joinpoints	2005	74.93	78.56
35- - 4 Joinpoints	2006	81.25	76.5
35- - 4 Joinpoints	2007	67.63	74.49
35- - 4 Joinpoints	2008	70.46	72.54	Joinpoint 4
35- - 4 Joinpoints	2009	51.72	57.63
35- - 4 Joinpoints	2010	52.34	45.79
35- - 4 Joinpoints	2011	38.45	36.38
35- - 4 Joinpoints	2012	27.35	28.91
35- - 4 Joinpoints	2013	22.1	22.97
35- - 4 Joinpoints	2014	16.31	18.25
35- - 4 Joinpoints	2015	17.39	14.5
35- - 4 Joinpoints	2016	13.72	11.52
35- - 4 Joinpoints	2017	7.41	9.15
35- - 5 Joinpoints	1972	100.33	98.59
35- - 5 Joinpoints	1973	101.25	104.86
35- - 5 Joinpoints	1974	113.5	111.53
35- - 5 Joinpoints	1975	124.73	118.62	Joinpoint 1
35- - 5 Joinpoints	1976	119.34	116.56
35- - 5 Joinpoints	1977	120.45	114.54
35- - 5 Joinpoints	1978	114.13	112.55
35- - 5 Joinpoints	1979	108.23	110.6
35- - 5 Joinpoints	1980	94.57	108.68
35- - 5 Joinpoints	1981	109.1	106.8
35- - 5 Joinpoints	1982	83.76	104.95
35- - 5 Joinpoints	1983	117.77	103.13
35- - 5 Joinpoints	1984	112.64	101.34
35- - 5 Joinpoints	1985	97.32	99.58
35- - 5 Joinpoints	1986	90.38	97.85
35- - 5 Joinpoints	1987	99.13	96.16
35- - 5 Joinpoints	1988	99.85	94.49
35- - 5 Joinpoints	1989	88.14	92.85	Joinpoint 2
35- - 5 Joinpoints	1990	101.44	94.92
35- - 5 Joinpoints	1991	100.52	97.03
35- - 5 Joinpoints	1992	103.01	99.19
35- - 5 Joinpoints	1993	89.02	101.4
35- - 5 Joinpoints	1994	105.52	103.66
35- - 5 Joinpoints	1995	120.04	105.97	Joinpoint 3
35- - 5 Joinpoints	1996	99.35	102.7
35- - 5 Joinpoints	1997	86.33	99.53
35- - 5 Joinpoints	1998	99.98	96.46
35- - 5 Joinpoints	1999	90.93	93.49
35- - 5 Joinpoints	2000	86.03	90.61
35- - 5 Joinpoints	2001	92.72	87.81
35- - 5 Joinpoints	2002	88.88	85.1
35- - 5 Joinpoints	2003	83.57	82.48
35- - 5 Joinpoints	2004	87.25	79.93
35- - 5 Joinpoints	2005	74.93	77.47
35- - 5 Joinpoints	2006	81.25	75.08
35- - 5 Joinpoints	2007	67.63	72.76
35- - 5 Joinpoints	2008	70.46	70.52	Joinpoint 4
35- - 5 Joinpoints	2009	51.72	56.83
35- - 5 Joinpoints	2010	52.34	45.8
35- - 5 Joinpoints	2011	38.45	36.91
35- - 5 Joinpoints	2012	27.35	29.74
35- - 5 Joinpoints	2013	22.1	23.97
35- - 5 Joinpoints	2014	16.31	19.32
35- - 5 Joinpoints	2015	17.39	15.57	Joinpoint 5
35- - 5 Joinpoints	2016	13.72	11.28
35- - 5 Joinpoints	2017	7.41	8.17
45- - 0 Joinpoints	1972	166.63	175.16
45- - 0 Joinpoints	1973	144.69	172.13
45- - 0 Joinpoints	1974	163.68	169.16
45- - 0 Joinpoints	1975	164.51	166.24
45- - 0 Joinpoints	1976	142.03	163.36
45- - 0 Joinpoints	1977	157.54	160.54
45- - 0 Joinpoints	1978	169.02	157.77
45- - 0 Joinpoints	1979	161.98	155.04
45- - 0 Joinpoints	1980	135.95	152.36
45- - 0 Joinpoints	1981	122.66	149.73
45- - 0 Joinpoints	1982	145.8	147.14
45- - 0 Joinpoints	1983	130.02	144.6
45- - 0 Joinpoints	1984	149.31	142.1
45- - 0 Joinpoints	1985	159.47	139.64
45- - 0 Joinpoints	1986	146.98	137.23
45- - 0 Joinpoints	1987	132.5	134.86
45- - 0 Joinpoints	1988	127.75	132.53
45- - 0 Joinpoints	1989	121.26	130.24
45- - 0 Joinpoints	1990	116.67	127.99
45- - 0 Joinpoints	1991	113.24	125.78
45- - 0 Joinpoints	1992	113.58	123.6
45- - 0 Joinpoints	1993	137.96	121.47
45- - 0 Joinpoints	1994	139.24	119.37
45- - 0 Joinpoints	1995	125.36	117.31
45- - 0 Joinpoints	1996	114.49	115.28
45- - 0 Joinpoints	1997	111.09	113.29
45- - 0 Joinpoints	1998	112.21	111.33
45- - 0 Joinpoints	1999	130.59	109.4
45- - 0 Joinpoints	2000	120.42	107.51
45- - 0 Joinpoints	2001	130.34	105.66
45- - 0 Joinpoints	2002	144.7	103.83
45- - 0 Joinpoints	2003	118.49	102.04
45- - 0 Joinpoints	2004	132.48	100.27
45- - 0 Joinpoints	2005	128.69	98.54
45- - 0 Joinpoints	2006	97.56	96.84
45- - 0 Joinpoints	2007	105.85	95.16
45- - 0 Joinpoints	2008	108.45	93.52
45- - 0 Joinpoints	2009	96.88	91.9
45- - 0 Joinpoints	2010	98.39	90.32
45- - 0 Joinpoints	2011	90.29	88.75
45- - 0 Joinpoints	2012	89.3	87.22
45- - 0 Joinpoints	2013	82.45	85.71
45- - 0 Joinpoints	2014	69.16	84.23
45- - 0 Joinpoints	2015	65.81	82.78
45- - 0 Joinpoints	2016	53.86	81.35
45- - 0 Joinpoints	2017	47.49	79.94
45- - 1 Joinpoint	1972	166.63	158.98
45- - 1 Joinpoint	1973	144.69	157.33
45- - 1 Joinpoint	1974	163.68	155.69
45- - 1 Joinpoint	1975	164.51	154.07
45- - 1 Joinpoint	1976	142.03	152.47
45- - 1 Joinpoint	1977	157.54	150.88
45- - 1 Joinpoint	1978	169.02	149.31
45- - 1 Joinpoint	1979	161.98	147.76
45- - 1 Joinpoint	1980	135.95	146.22
45- - 1 Joinpoint	1981	122.66	144.7
45- - 1 Joinpoint	1982	145.8	143.19
45- - 1 Joinpoint	1983	130.02	141.7
45- - 1 Joinpoint	1984	149.31	140.23
45- - 1 Joinpoint	1985	159.47	138.77
45- - 1 Joinpoint	1986	146.98	137.32
45- - 1 Joinpoint	1987	132.5	135.9
45- - 1 Joinpoint	1988	127.75	134.48
45- - 1 Joinpoint	1989	121.26	133.08
45- - 1 Joinpoint	1990	116.67	131.7
45- - 1 Joinpoint	1991	113.24	130.33
45- - 1 Joinpoint	1992	113.58	128.97
45- - 1 Joinpoint	1993	137.96	127.63
45- - 1 Joinpoint	1994	139.24	126.3
45- - 1 Joinpoint	1995	125.36	124.99
45- - 1 Joinpoint	1996	114.49	123.69
45- - 1 Joinpoint	1997	111.09	122.4
45- - 1 Joinpoint	1998	112.21	121.13
45- - 1 Joinpoint	1999	130.59	119.87
45- - 1 Joinpoint	2000	120.42	118.62
45- - 1 Joinpoint	2001	130.34	117.38
45- - 1 Joinpoint	2002	144.7	116.16
45- - 1 Joinpoint	2003	118.49	114.95
45- - 1 Joinpoint	2004	132.48	113.76
45- - 1 Joinpoint	2005	128.69	112.58
45- - 1 Joinpoint	2006	97.56	111.4
45- - 1 Joinpoint	2007	105.85	110.24
45- - 1 Joinpoint	2008	108.45	109.1
45- - 1 Joinpoint	2009	96.88	107.96
45- - 1 Joinpoint	2010	98.39	106.84	Joinpoint 1
45- - 1 Joinpoint	2011	90.29	95.81
45- - 1 Joinpoint	2012	89.3	85.92
45- - 1 Joinpoint	2013	82.45	77.05
45- - 1 Joinpoint	2014	69.16	69.1
45- - 1 Joinpoint	2015	65.81	61.97
45- - 1 Joinpoint	2016	53.86	55.57
45- - 1 Joinpoint	2017	47.49	49.84
45- - 2 Joinpoints	1972	166.63	156.08
45- - 2 Joinpoints	1973	144.69	154.7
45- - 2 Joinpoints	1974	163.68	153.33
45- - 2 Joinpoints	1975	164.51	151.97
45- - 2 Joinpoints	1976	142.03	150.63
45- - 2 Joinpoints	1977	157.54	149.3
45- - 2 Joinpoints	1978	169.02	147.97
45- - 2 Joinpoints	1979	161.98	146.66
45- - 2 Joinpoints	1980	135.95	145.37
45- - 2 Joinpoints	1981	122.66	144.08
45- - 2 Joinpoints	1982	145.8	142.8
45- - 2 Joinpoints	1983	130.02	141.54
45- - 2 Joinpoints	1984	149.31	140.29
45- - 2 Joinpoints	1985	159.47	139.05
45- - 2 Joinpoints	1986	146.98	137.81
45- - 2 Joinpoints	1987	132.5	136.59
45- - 2 Joinpoints	1988	127.75	135.39
45- - 2 Joinpoints	1989	121.26	134.19
45- - 2 Joinpoints	1990	116.67	133
45- - 2 Joinpoints	1991	113.24	131.82
45- - 2 Joinpoints	1992	113.58	130.66
45- - 2 Joinpoints	1993	137.96	129.5
45- - 2 Joinpoints	1994	139.24	128.35
45- - 2 Joinpoints	1995	125.36	127.22
45- - 2 Joinpoints	1996	114.49	126.09
45- - 2 Joinpoints	1997	111.09	124.97
45- - 2 Joinpoints	1998	112.21	123.87
45- - 2 Joinpoints	1999	130.59	122.77
45- - 2 Joinpoints	2000	120.42	121.68
45- - 2 Joinpoints	2001	130.34	120.61
45- - 2 Joinpoints	2002	144.7	119.54
45- - 2 Joinpoints	2003	118.49	118.48
45- - 2 Joinpoints	2004	132.48	117.43
45- - 2 Joinpoints	2005	128.69	116.39	Joinpoint 1
45- - 2 Joinpoints	2006	97.56	111.68
45- - 2 Joinpoints	2007	105.85	107.16
45- - 2 Joinpoints	2008	108.45	102.82
45- - 2 Joinpoints	2009	96.88	98.66
45- - 2 Joinpoints	2010	98.39	94.66
45- - 2 Joinpoints	2011	90.29	90.83
45- - 2 Joinpoints	2012	89.3	87.15
45- - 2 Joinpoints	2013	82.45	83.62	Joinpoint 2
45- - 2 Joinpoints	2014	69.16	72.57
45- - 2 Joinpoints	2015	65.81	62.98
45- - 2 Joinpoints	2016	53.86	54.66
45- - 2 Joinpoints	2017	47.49	47.44
45- - 3 Joinpoints	1972	166.63	162.76
45- - 3 Joinpoints	1973	144.69	160.61
45- - 3 Joinpoints	1974	163.68	158.49
45- - 3 Joinpoints	1975	164.51	156.4
45- - 3 Joinpoints	1976	142.03	154.34
45- - 3 Joinpoints	1977	157.54	152.3
45- - 3 Joinpoints	1978	169.02	150.29
45- - 3 Joinpoints	1979	161.98	148.31
45- - 3 Joinpoints	1980	135.95	146.35
45- - 3 Joinpoints	1981	122.66	144.42
45- - 3 Joinpoints	1982	145.8	142.51
45- - 3 Joinpoints	1983	130.02	140.63
45- - 3 Joinpoints	1984	149.31	138.78
45- - 3 Joinpoints	1985	159.47	136.95
45- - 3 Joinpoints	1986	146.98	135.14
45- - 3 Joinpoints	1987	132.5	133.36
45- - 3 Joinpoints	1988	127.75	131.6
45- - 3 Joinpoints	1989	121.26	129.86
45- - 3 Joinpoints	1990	116.67	128.15
45- - 3 Joinpoints	1991	113.24	126.45
45- - 3 Joinpoints	1992	113.58	124.79
45- - 3 Joinpoints	1993	137.96	123.14
45- - 3 Joinpoints	1994	139.24	121.51
45- - 3 Joinpoints	1995	125.36	119.91
45- - 3 Joinpoints	1996	114.49	118.33
45- - 3 Joinpoints	1997	111.09	116.77
45- - 3 Joinpoints	1998	112.21	115.23	Joinpoint 1
45- - 3 Joinpoints	1999	130.59	120.11
45- - 3 Joinpoints	2000	120.42	125.2
45- - 3 Joinpoints	2001	130.34	130.51
45- - 3 Joinpoints	2002	144.7	136.04	Joinpoint 2
45- - 3 Joinpoints	2003	118.49	130.04
45- - 3 Joinpoints	2004	132.48	124.31
45- - 3 Joinpoints	2005	128.69	118.83
45- - 3 Joinpoints	2006	97.56	113.6
45- - 3 Joinpoints	2007	105.85	108.59
45- - 3 Joinpoints	2008	108.45	103.8
45- - 3 Joinpoints	2009	96.88	99.23
45- - 3 Joinpoints	2010	98.39	94.86
45- - 3 Joinpoints	2011	90.29	90.68
45- - 3 Joinpoints	2012	89.3	86.68
45- - 3 Joinpoints	2013	82.45	82.86	Joinpoint 3
45- - 3 Joinpoints	2014	69.16	72.13
45- - 3 Joinpoints	2015	65.81	62.79
45- - 3 Joinpoints	2016	53.86	54.66
45- - 3 Joinpoints	2017	47.49	47.58
45- - 4 Joinpoints	1972	166.63	159.1
45- - 4 Joinpoints	1973	144.69	157.77
45- - 4 Joinpoints	1974	163.68	156.46
45- - 4 Joinpoints	1975	164.51	155.15
45- - 4 Joinpoints	1976	142.03	153.85
45- - 4 Joinpoints	1977	157.54	152.57
45- - 4 Joinpoints	1978	169.02	151.29
45- - 4 Joinpoints	1979	161.98	150.03
45- - 4 Joinpoints	1980	135.95	148.77
45- - 4 Joinpoints	1981	122.66	147.53
45- - 4 Joinpoints	1982	145.8	146.3
45- - 4 Joinpoints	1983	130.02	145.07
45- - 4 Joinpoints	1984	149.31	143.86
45- - 4 Joinpoints	1985	159.47	142.66
45- - 4 Joinpoints	1986	146.98	141.46	Joinpoint 1
45- - 4 Joinpoints	1987	132.5	133.68
45- - 4 Joinpoints	1988	127.75	126.32
45- - 4 Joinpoints	1989	121.26	119.37	Joinpoint 2
45- - 4 Joinpoints	1990	116.67	119.84
45- - 4 Joinpoints	1991	113.24	120.31
45- - 4 Joinpoints	1992	113.58	120.78
45- - 4 Joinpoints	1993	137.96	121.25
45- - 4 Joinpoints	1994	139.24	121.73
45- - 4 Joinpoints	1995	125.36	122.2
45- - 4 Joinpoints	1996	114.49	122.68
45- - 4 Joinpoints	1997	111.09	123.16
45- - 4 Joinpoints	1998	112.21	123.65
45- - 4 Joinpoints	1999	130.59	124.13
45- - 4 Joinpoints	2000	120.42	124.62
45- - 4 Joinpoints	2001	130.34	125.1
45- - 4 Joinpoints	2002	144.7	125.59
45- - 4 Joinpoints	2003	118.49	126.08
45- - 4 Joinpoints	2004	132.48	126.58	Joinpoint 3
45- - 4 Joinpoints	2005	128.69	120.68
45- - 4 Joinpoints	2006	97.56	115.06
45- - 4 Joinpoints	2007	105.85	109.7
45- - 4 Joinpoints	2008	108.45	104.59
45- - 4 Joinpoints	2009	96.88	99.72
45- - 4 Joinpoints	2010	98.39	95.08
45- - 4 Joinpoints	2011	90.29	90.65
45- - 4 Joinpoints	2012	89.3	86.43
45- - 4 Joinpoints	2013	82.45	82.4	Joinpoint 4
45- - 4 Joinpoints	2014	69.16	71.86
45- - 4 Joinpoints	2015	65.81	62.67
45- - 4 Joinpoints	2016	53.86	54.66
45- - 4 Joinpoints	2017	47.49	47.67
45- - 5 Joinpoints	1972	166.63	166.27
45- - 5 Joinpoints	1973	144.69	163.55
45- - 5 Joinpoints	1974	163.68	160.87
45- - 5 Joinpoints	1975	164.51	158.23
45- - 5 Joinpoints	1976	142.03	155.64
45- - 5 Joinpoints	1977	157.54	153.09
45- - 5 Joinpoints	1978	169.02	150.58
45- - 5 Joinpoints	1979	161.98	148.12
45- - 5 Joinpoints	1980	135.95	145.69
45- - 5 Joinpoints	1981	122.66	143.3
45- - 5 Joinpoints	1982	145.8	140.95
45- - 5 Joinpoints	1983	130.02	138.65
45- - 5 Joinpoints	1984	149.31	136.37
45- - 5 Joinpoints	1985	159.47	134.14
45- - 5 Joinpoints	1986	146.98	131.94
45- - 5 Joinpoints	1987	132.5	129.78
45- - 5 Joinpoints	1988	127.75	127.65
45- - 5 Joinpoints	1989	121.26	125.56
45- - 5 Joinpoints	1990	116.67	123.51
45- - 5 Joinpoints	1991	113.24	121.48	Joinpoint 1
45- - 5 Joinpoints	1992	113.58	126.25
45- - 5 Joinpoints	1993	137.96	131.2
45- - 5 Joinpoints	1994	139.24	136.35	Joinpoint 2
45- - 5 Joinpoints	1995	125.36	126.97
45- - 5 Joinpoints	1996	114.49	118.24
45- - 5 Joinpoints	1997	111.09	110.1	Joinpoint 3
45- - 5 Joinpoints	1998	112.21	114.89
45- - 5 Joinpoints	1999	130.59	119.89
45- - 5 Joinpoints	2000	120.42	125.1
45- - 5 Joinpoints	2001	130.34	130.55
45- - 5 Joinpoints	2002	144.7	136.22	Joinpoint 4
45- - 5 Joinpoints	2003	118.49	130.2
45- - 5 Joinpoints	2004	132.48	124.44
45- - 5 Joinpoints	2005	128.69	118.93
45- - 5 Joinpoints	2006	97.56	113.67
45- - 5 Joinpoints	2007	105.85	108.65
45- - 5 Joinpoints	2008	108.45	103.84
45- - 5 Joinpoints	2009	96.88	99.25
45- - 5 Joinpoints	2010	98.39	94.86
45- - 5 Joinpoints	2011	90.29	90.66
45- - 5 Joinpoints	2012	89.3	86.65
45- - 5 Joinpoints	2013	82.45	82.82	Joinpoint 5
45- - 5 Joinpoints	2014	69.16	72.11
45- - 5 Joinpoints	2015	65.81	62.78
45- - 5 Joinpoints	2016	53.86	54.66
45- - 5 Joinpoints	2017	47.49	47.59
55- - 0 Joinpoints	1972	150.71	153.56
55- - 0 Joinpoints	1973	140.46	152.26
55- - 0 Joinpoints	1974	158.4	150.96
55- - 0 Joinpoints	1975	159.97	149.67
55- - 0 Joinpoints	1976	155.7	148.4
55- - 0 Joinpoints	1977	143.66	147.13
55- - 0 Joinpoints	1978	150.36	145.88
55- - 0 Joinpoints	1979	135.22	144.64
55- - 0 Joinpoints	1980	143.6	143.41
55- - 0 Joinpoints	1981	130.49	142.18
55- - 0 Joinpoints	1982	130.48	140.97
55- - 0 Joinpoints	1983	136.55	139.77
55- - 0 Joinpoints	1984	154.69	138.58
55- - 0 Joinpoints	1985	143.52	137.4
55- - 0 Joinpoints	1986	132.89	136.23
55- - 0 Joinpoints	1987	152.82	135.07
55- - 0 Joinpoints	1988	116.76	133.92
55- - 0 Joinpoints	1989	86.89	132.78
55- - 0 Joinpoints	1990	128.74	131.65
55- - 0 Joinpoints	1991	122.5	130.53
55- - 0 Joinpoints	1992	116.92	129.41
55- - 0 Joinpoints	1993	126.15	128.31
55- - 0 Joinpoints	1994	140.74	127.22
55- - 0 Joinpoints	1995	138.17	126.13
55- - 0 Joinpoints	1996	149.17	125.06
55- - 0 Joinpoints	1997	160.54	123.99
55- - 0 Joinpoints	1998	125.39	122.94
55- - 0 Joinpoints	1999	141.74	121.89
55- - 0 Joinpoints	2000	147.22	120.85
55- - 0 Joinpoints	2001	127.82	119.82
55- - 0 Joinpoints	2002	115.97	118.8
55- - 0 Joinpoints	2003	117.87	117.79
55- - 0 Joinpoints	2004	115.64	116.79
55- - 0 Joinpoints	2005	111.46	115.79
55- - 0 Joinpoints	2006	120.63	114.81
55- - 0 Joinpoints	2007	109.39	113.83
55- - 0 Joinpoints	2008	118.12	112.86
55- - 0 Joinpoints	2009	106.2	111.9
55- - 0 Joinpoints	2010	103.33	110.94
55- - 0 Joinpoints	2011	114.96	110
55- - 0 Joinpoints	2012	121.64	109.06
55- - 0 Joinpoints	2013	101.68	108.13
55- - 0 Joinpoints	2014	93.7	107.21
55- - 0 Joinpoints	2015	109.85	106.3
55- - 0 Joinpoints	2016	97.42	105.39
55- - 0 Joinpoints	2017	91.31	104.49
55- - 1 Joinpoint	1972	150.71	146.63
55- - 1 Joinpoint	1973	140.46	145.93
55- - 1 Joinpoint	1974	158.4	145.23
55- - 1 Joinpoint	1975	159.97	144.54
55- - 1 Joinpoint	1976	155.7	143.85
55- - 1 Joinpoint	1977	143.66	143.17
55- - 1 Joinpoint	1978	150.36	142.49
55- - 1 Joinpoint	1979	135.22	141.81
55- - 1 Joinpoint	1980	143.6	141.13
55- - 1 Joinpoint	1981	130.49	140.46
55- - 1 Joinpoint	1982	130.48	139.79
55- - 1 Joinpoint	1983	136.55	139.12
55- - 1 Joinpoint	1984	154.69	138.46
55- - 1 Joinpoint	1985	143.52	137.8
55- - 1 Joinpoint	1986	132.89	137.14
55- - 1 Joinpoint	1987	152.82	136.49
55- - 1 Joinpoint	1988	116.76	135.84
55- - 1 Joinpoint	1989	86.89	135.19
55- - 1 Joinpoint	1990	128.74	134.55
55- - 1 Joinpoint	1991	122.5	133.91
55- - 1 Joinpoint	1992	116.92	133.27
55- - 1 Joinpoint	1993	126.15	132.63
55- - 1 Joinpoint	1994	140.74	132
55- - 1 Joinpoint	1995	138.17	131.37
55- - 1 Joinpoint	1996	149.17	130.75
55- - 1 Joinpoint	1997	160.54	130.12
55- - 1 Joinpoint	1998	125.39	129.5
55- - 1 Joinpoint	1999	141.74	128.88
55- - 1 Joinpoint	2000	147.22	128.27	Joinpoint 1
55- - 1 Joinpoint	2001	127.82	126.18
55- - 1 Joinpoint	2002	115.97	124.12
55- - 1 Joinpoint	2003	117.87	122.1
55- - 1 Joinpoint	2004	115.64	120.11
55- - 1 Joinpoint	2005	111.46	118.15
55- - 1 Joinpoint	2006	120.63	116.22
55- - 1 Joinpoint	2007	109.39	114.33
55- - 1 Joinpoint	2008	118.12	112.46
55- - 1 Joinpoint	2009	106.2	110.63
55- - 1 Joinpoint	2010	103.33	108.83
55- - 1 Joinpoint	2011	114.96	107.05
55- - 1 Joinpoint	2012	121.64	105.31
55- - 1 Joinpoint	2013	101.68	103.59
55- - 1 Joinpoint	2014	93.7	101.9
55- - 1 Joinpoint	2015	109.85	100.24
55- - 1 Joinpoint	2016	97.42	98.6
55- - 1 Joinpoint	2017	91.31	97
55- - 2 Joinpoints	1972	150.71	157.83
55- - 2 Joinpoints	1973	140.46	155.56
55- - 2 Joinpoints	1974	158.4	153.32
55- - 2 Joinpoints	1975	159.97	151.12
55- - 2 Joinpoints	1976	155.7	148.94
55- - 2 Joinpoints	1977	143.66	146.8
55- - 2 Joinpoints	1978	150.36	144.69
55- - 2 Joinpoints	1979	135.22	142.61
55- - 2 Joinpoints	1980	143.6	140.56
55- - 2 Joinpoints	1981	130.49	138.53
55- - 2 Joinpoints	1982	130.48	136.54
55- - 2 Joinpoints	1983	136.55	134.58
55- - 2 Joinpoints	1984	154.69	132.64
55- - 2 Joinpoints	1985	143.52	130.73
55- - 2 Joinpoints	1986	132.89	128.85
55- - 2 Joinpoints	1987	152.82	127
55- - 2 Joinpoints	1988	116.76	125.17
55- - 2 Joinpoints	1989	86.89	123.37
55- - 2 Joinpoints	1990	128.74	121.6
55- - 2 Joinpoints	1991	122.5	119.85
55- - 2 Joinpoints	1992	116.92	118.13	Joinpoint 1
55- - 2 Joinpoints	1993	126.15	126.73
55- - 2 Joinpoints	1994	140.74	135.95
55- - 2 Joinpoints	1995	138.17	145.85	Joinpoint 2
55- - 2 Joinpoints	1996	149.17	143.06
55- - 2 Joinpoints	1997	160.54	140.32
55- - 2 Joinpoints	1998	125.39	137.64
55- - 2 Joinpoints	1999	141.74	135
55- - 2 Joinpoints	2000	147.22	132.42
55- - 2 Joinpoints	2001	127.82	129.89
55- - 2 Joinpoints	2002	115.97	127.4
55- - 2 Joinpoints	2003	117.87	124.96
55- - 2 Joinpoints	2004	115.64	122.57
55- - 2 Joinpoints	2005	111.46	120.23
55- - 2 Joinpoints	2006	120.63	117.93
55- - 2 Joinpoints	2007	109.39	115.67
55- - 2 Joinpoints	2008	118.12	113.46
55- - 2 Joinpoints	2009	106.2	111.29
55- - 2 Joinpoints	2010	103.33	109.16
55- - 2 Joinpoints	2011	114.96	107.07
55- - 2 Joinpoints	2012	121.64	105.02
55- - 2 Joinpoints	2013	101.68	103.01
55- - 2 Joinpoints	2014	93.7	101.04
55- - 2 Joinpoints	2015	109.85	99.11
55- - 2 Joinpoints	2016	97.42	97.21
55- - 2 Joinpoints	2017	91.31	95.35
55- - 3 Joinpoints	1972	150.71	150.49
55- - 3 Joinpoints	1973	140.46	149.74
55- - 3 Joinpoints	1974	158.4	148.99
55- - 3 Joinpoints	1975	159.97	148.25
55- - 3 Joinpoints	1976	155.7	147.51
55- - 3 Joinpoints	1977	143.66	146.78
55- - 3 Joinpoints	1978	150.36	146.05
55- - 3 Joinpoints	1979	135.22	145.32
55- - 3 Joinpoints	1980	143.6	144.6
55- - 3 Joinpoints	1981	130.49	143.88
55- - 3 Joinpoints	1982	130.48	143.16
55- - 3 Joinpoints	1983	136.55	142.45
55- - 3 Joinpoints	1984	154.69	141.74
55- - 3 Joinpoints	1985	143.52	141.04
55- - 3 Joinpoints	1986	132.89	140.33	Joinpoint 1
55- - 3 Joinpoints	1987	152.82	127.35
55- - 3 Joinpoints	1988	116.76	115.58
55- - 3 Joinpoints	1989	86.89	104.89	Joinpoint 2
55- - 3 Joinpoints	1990	128.74	110.77
55- - 3 Joinpoints	1991	122.5	116.98
55- - 3 Joinpoints	1992	116.92	123.55
55- - 3 Joinpoints	1993	126.15	130.48
55- - 3 Joinpoints	1994	140.74	137.8
55- - 3 Joinpoints	1995	138.17	145.53	Joinpoint 3
55- - 3 Joinpoints	1996	149.17	142.76
55- - 3 Joinpoints	1997	160.54	140.05
55- - 3 Joinpoints	1998	125.39	137.39
55- - 3 Joinpoints	1999	141.74	134.78
55- - 3 Joinpoints	2000	147.22	132.22
55- - 3 Joinpoints	2001	127.82	129.71
55- - 3 Joinpoints	2002	115.97	127.25
55- - 3 Joinpoints	2003	117.87	124.83
55- - 3 Joinpoints	2004	115.64	122.46
55- - 3 Joinpoints	2005	111.46	120.14
55- - 3 Joinpoints	2006	120.63	117.86
55- - 3 Joinpoints	2007	109.39	115.62
55- - 3 Joinpoints	2008	118.12	113.42
55- - 3 Joinpoints	2009	106.2	111.27
55- - 3 Joinpoints	2010	103.33	109.16
55- - 3 Joinpoints	2011	114.96	107.08
55- - 3 Joinpoints	2012	121.64	105.05
55- - 3 Joinpoints	2013	101.68	103.06
55- - 3 Joinpoints	2014	93.7	101.1
55- - 3 Joinpoints	2015	109.85	99.18
55- - 3 Joinpoints	2016	97.42	97.3
55- - 3 Joinpoints	2017	91.31	95.45
55- - 4 Joinpoints	1972	150.71	150.58
55- - 4 Joinpoints	1973	140.46	149.81
55- - 4 Joinpoints	1974	158.4	149.04
55- - 4 Joinpoints	1975	159.97	148.28
55- - 4 Joinpoints	1976	155.7	147.52
55- - 4 Joinpoints	1977	143.66	146.77
55- - 4 Joinpoints	1978	150.36	146.01
55- - 4 Joinpoints	1979	135.22	145.27
55- - 4 Joinpoints	1980	143.6	144.52
55- - 4 Joinpoints	1981	130.49	143.78
55- - 4 Joinpoints	1982	130.48	143.05
55- - 4 Joinpoints	1983	136.55	142.31
55- - 4 Joinpoints	1984	154.69	141.59
55- - 4 Joinpoints	1985	143.52	140.86
55- - 4 Joinpoints	1986	132.89	140.14	Joinpoint 1
55- - 4 Joinpoints	1987	152.82	127.86
55- - 4 Joinpoints	1988	116.76	116.66
55- - 4 Joinpoints	1989	86.89	106.44	Joinpoint 2
55- - 4 Joinpoints	1990	128.74	111.47
55- - 4 Joinpoints	1991	122.5	116.73
55- - 4 Joinpoints	1992	116.92	122.25
55- - 4 Joinpoints	1993	126.15	128.03
55- - 4 Joinpoints	1994	140.74	134.08
55- - 4 Joinpoints	1995	138.17	140.42
55- - 4 Joinpoints	1996	149.17	147.05
55- - 4 Joinpoints	1997	160.54	154	Joinpoint 3
55- - 4 Joinpoints	1998	125.39	146.81
55- - 4 Joinpoints	1999	141.74	139.95
55- - 4 Joinpoints	2000	147.22	133.42
55- - 4 Joinpoints	2001	127.82	127.19
55- - 4 Joinpoints	2002	115.97	121.25	Joinpoint 4
55- - 4 Joinpoints	2003	117.87	119.56
55- - 4 Joinpoints	2004	115.64	117.9
55- - 4 Joinpoints	2005	111.46	116.26
55- - 4 Joinpoints	2006	120.63	114.65
55- - 4 Joinpoints	2007	109.39	113.05
55- - 4 Joinpoints	2008	118.12	111.48
55- - 4 Joinpoints	2009	106.2	109.93
55- - 4 Joinpoints	2010	103.33	108.41
55- - 4 Joinpoints	2011	114.96	106.9
55- - 4 Joinpoints	2012	121.64	105.42
55- - 4 Joinpoints	2013	101.68	103.95
55- - 4 Joinpoints	2014	93.7	102.51
55- - 4 Joinpoints	2015	109.85	101.08
55- - 4 Joinpoints	2016	97.42	99.68
55- - 4 Joinpoints	2017	91.31	98.29
55- - 5 Joinpoints	1972	150.71	155.96
55- - 5 Joinpoints	1973	140.46	153.78
55- - 5 Joinpoints	1974	158.4	151.63
55- - 5 Joinpoints	1975	159.97	149.51
55- - 5 Joinpoints	1976	155.7	147.43
55- - 5 Joinpoints	1977	143.66	145.36
55- - 5 Joinpoints	1978	150.36	143.33
55- - 5 Joinpoints	1979	135.22	141.33
55- - 5 Joinpoints	1980	143.6	139.35
55- - 5 Joinpoints	1981	130.49	137.41
55- - 5 Joinpoints	1982	130.48	135.49	Joinpoint 1
55- - 5 Joinpoints	1983	136.55	138.78
55- - 5 Joinpoints	1984	154.69	142.16
55- - 5 Joinpoints	1985	143.52	145.62
55- - 5 Joinpoints	1986	132.89	149.16	Joinpoint 2
55- - 5 Joinpoints	1987	152.82	132.92
55- - 5 Joinpoints	1988	116.76	118.45
55- - 5 Joinpoints	1989	86.89	105.56	Joinpoint 3
55- - 5 Joinpoints	1990	128.74	110.7
55- - 5 Joinpoints	1991	122.5	116.08
55- - 5 Joinpoints	1992	116.92	121.74
55- - 5 Joinpoints	1993	126.15	127.66
55- - 5 Joinpoints	1994	140.74	133.88
55- - 5 Joinpoints	1995	138.17	140.39
55- - 5 Joinpoints	1996	149.17	147.23
55- - 5 Joinpoints	1997	160.54	154.4	Joinpoint 4
55- - 5 Joinpoints	1998	125.39	147.1
55- - 5 Joinpoints	1999	141.74	140.15
55- - 5 Joinpoints	2000	147.22	133.52
55- - 5 Joinpoints	2001	127.82	127.21
55- - 5 Joinpoints	2002	115.97	121.2	Joinpoint 5
55- - 5 Joinpoints	2003	117.87	119.52
55- - 5 Joinpoints	2004	115.64	117.87
55- - 5 Joinpoints	2005	111.46	116.23
55- - 5 Joinpoints	2006	120.63	114.62
55- - 5 Joinpoints	2007	109.39	113.03
55- - 5 Joinpoints	2008	118.12	111.47
55- - 5 Joinpoints	2009	106.2	109.92
55- - 5 Joinpoints	2010	103.33	108.4
55- - 5 Joinpoints	2011	114.96	106.9
55- - 5 Joinpoints	2012	121.64	105.41
55- - 5 Joinpoints	2013	101.68	103.95
55- - 5 Joinpoints	2014	93.7	102.51
55- - 5 Joinpoints	2015	109.85	101.09
55- - 5 Joinpoints	2016	97.42	99.69
55- - 5 Joinpoints	2017	91.31	98.31
65- - 0 Joinpoints	1972	121.77	98.26
65- - 0 Joinpoints	1973	105.36	99.19
65- - 0 Joinpoints	1974	108.75	100.13
65- - 0 Joinpoints	1975	118.6	101.08
65- - 0 Joinpoints	1976	104.77	102.03
65- - 0 Joinpoints	1977	111.31	103
65- - 0 Joinpoints	1978	107.41	103.98
65- - 0 Joinpoints	1979	93.64	104.96
65- - 0 Joinpoints	1980	102.45	105.96
65- - 0 Joinpoints	1981	93.14	106.96
65- - 0 Joinpoints	1982	111.23	107.97
65- - 0 Joinpoints	1983	111.85	109
65- - 0 Joinpoints	1984	112.63	110.03
65- - 0 Joinpoints	1985	136.9	111.07
65- - 0 Joinpoints	1986	87.89	112.12
65- - 0 Joinpoints	1987	92.44	113.19
65- - 0 Joinpoints	1988	83.24	114.26
65- - 0 Joinpoints	1989	79.34	115.34
65- - 0 Joinpoints	1990	86.67	116.43
65- - 0 Joinpoints	1991	103.62	117.54
65- - 0 Joinpoints	1992	81.98	118.65
65- - 0 Joinpoints	1993	110.51	119.77
65- - 0 Joinpoints	1994	163.49	120.91
65- - 0 Joinpoints	1995	139.67	122.05
65- - 0 Joinpoints	1996	128.5	123.21
65- - 0 Joinpoints	1997	146.63	124.38
65- - 0 Joinpoints	1998	140.77	125.56
65- - 0 Joinpoints	1999	119.92	126.75
65- - 0 Joinpoints	2000	129.5	127.95
65- - 0 Joinpoints	2001	129.9	129.16
65- - 0 Joinpoints	2002	144.69	130.38
65- - 0 Joinpoints	2003	136.91	131.62
65- - 0 Joinpoints	2004	188.75	132.87
65- - 0 Joinpoints	2005	170.35	134.12
65- - 0 Joinpoints	2006	183.86	135.39
65- - 0 Joinpoints	2007	135.15	136.68
65- - 0 Joinpoints	2008	177.65	137.97
65- - 0 Joinpoints	2009	159.61	139.28
65- - 0 Joinpoints	2010	114.87	140.6
65- - 0 Joinpoints	2011	132.29	141.93
65- - 0 Joinpoints	2012	141.53	143.28
65- - 0 Joinpoints	2013	138.42	144.63
65- - 0 Joinpoints	2014	117.47	146
65- - 0 Joinpoints	2015	142.83	147.39
65- - 0 Joinpoints	2016	137.81	148.78
65- - 0 Joinpoints	2017	131.77	150.19
65- - 1 Joinpoint	1972	121.77	111.18
65- - 1 Joinpoint	1973	105.36	110.66
65- - 1 Joinpoint	1974	108.75	110.15
65- - 1 Joinpoint	1975	118.6	109.63
65- - 1 Joinpoint	1976	104.77	109.12
65- - 1 Joinpoint	1977	111.31	108.62
65- - 1 Joinpoint	1978	107.41	108.11
65- - 1 Joinpoint	1979	93.64	107.61
65- - 1 Joinpoint	1980	102.45	107.11
65- - 1 Joinpoint	1981	93.14	106.61
65- - 1 Joinpoint	1982	111.23	106.11
65- - 1 Joinpoint	1983	111.85	105.62
65- - 1 Joinpoint	1984	112.63	105.13
65- - 1 Joinpoint	1985	136.9	104.64
65- - 1 Joinpoint	1986	87.89	104.15
65- - 1 Joinpoint	1987	92.44	103.67	Joinpoint 1
65- - 1 Joinpoint	1988	83.24	105.18
65- - 1 Joinpoint	1989	79.34	106.71
65- - 1 Joinpoint	1990	86.67	108.27
65- - 1 Joinpoint	1991	103.62	109.85
65- - 1 Joinpoint	1992	81.98	111.45
65- - 1 Joinpoint	1993	110.51	113.08
65- - 1 Joinpoint	1994	163.49	114.73
65- - 1 Joinpoint	1995	139.67	116.4
65- - 1 Joinpoint	1996	128.5	118.1
65- - 1 Joinpoint	1997	146.63	119.82
65- - 1 Joinpoint	1998	140.77	121.57
65- - 1 Joinpoint	1999	119.92	123.34
65- - 1 Joinpoint	2000	129.5	125.14
65- - 1 Joinpoint	2001	129.9	126.97
65- - 1 Joinpoint	2002	144.69	128.82
65- - 1 Joinpoint	2003	136.91	130.7
65- - 1 Joinpoint	2004	188.75	132.61
65- - 1 Joinpoint	2005	170.35	134.54
65- - 1 Joinpoint	2006	183.86	136.51
65- - 1 Joinpoint	2007	135.15	138.5
65- - 1 Joinpoint	2008	177.65	140.52
65- - 1 Joinpoint	2009	159.61	142.57
65- - 1 Joinpoint	2010	114.87	144.65
65- - 1 Joinpoint	2011	132.29	146.76
65- - 1 Joinpoint	2012	141.53	148.9
65- - 1 Joinpoint	2013	138.42	151.07
65- - 1 Joinpoint	2014	117.47	153.28
65- - 1 Joinpoint	2015	142.83	155.51
65- - 1 Joinpoint	2016	137.81	157.78
65- - 1 Joinpoint	2017	131.77	160.08
65- - 2 Joinpoints	1972	121.77	115.16
65- - 2 Joinpoints	1973	105.36	113.79
65- - 2 Joinpoints	1974	108.75	112.43
65- - 2 Joinpoints	1975	118.6	111.1
65- - 2 Joinpoints	1976	104.77	109.78
65- - 2 Joinpoints	1977	111.31	108.47
65- - 2 Joinpoints	1978	107.41	107.18
65- - 2 Joinpoints	1979	93.64	105.91
65- - 2 Joinpoints	1980	102.45	104.65
65- - 2 Joinpoints	1981	93.14	103.4
65- - 2 Joinpoints	1982	111.23	102.17
65- - 2 Joinpoints	1983	111.85	100.96
65- - 2 Joinpoints	1984	112.63	99.76
65- - 2 Joinpoints	1985	136.9	98.57
65- - 2 Joinpoints	1986	87.89	97.4
65- - 2 Joinpoints	1987	92.44	96.24
65- - 2 Joinpoints	1988	83.24	95.1
65- - 2 Joinpoints	1989	79.34	93.97
65- - 2 Joinpoints	1990	86.67	92.85
65- - 2 Joinpoints	1991	103.62	91.74
65- - 2 Joinpoints	1992	81.98	90.65	Joinpoint 1
65- - 2 Joinpoints	1993	110.51	106.61
65- - 2 Joinpoints	1994	163.49	125.38
65- - 2 Joinpoints	1995	139.67	147.45	Joinpoint 2
65- - 2 Joinpoints	1996	128.5	147.03
65- - 2 Joinpoints	1997	146.63	146.61
65- - 2 Joinpoints	1998	140.77	146.19
65- - 2 Joinpoints	1999	119.92	145.78
65- - 2 Joinpoints	2000	129.5	145.36
65- - 2 Joinpoints	2001	129.9	144.95
65- - 2 Joinpoints	2002	144.69	144.53
65- - 2 Joinpoints	2003	136.91	144.12
65- - 2 Joinpoints	2004	188.75	143.71
65- - 2 Joinpoints	2005	170.35	143.3
65- - 2 Joinpoints	2006	183.86	142.89
65- - 2 Joinpoints	2007	135.15	142.48
65- - 2 Joinpoints	2008	177.65	142.08
65- - 2 Joinpoints	2009	159.61	141.67
65- - 2 Joinpoints	2010	114.87	141.27
65- - 2 Joinpoints	2011	132.29	140.87
65- - 2 Joinpoints	2012	141.53	140.46
65- - 2 Joinpoints	2013	138.42	140.06
65- - 2 Joinpoints	2014	117.47	139.66
65- - 2 Joinpoints	2015	142.83	139.27
65- - 2 Joinpoints	2016	137.81	138.87
65- - 2 Joinpoints	2017	131.77	138.47
65- - 3 Joinpoints	1972	121.77	116.82
65- - 3 Joinpoints	1973	105.36	115.16
65- - 3 Joinpoints	1974	108.75	113.52
65- - 3 Joinpoints	1975	118.6	111.9
65- - 3 Joinpoints	1976	104.77	110.31
65- - 3 Joinpoints	1977	111.31	108.74
65- - 3 Joinpoints	1978	107.41	107.19
65- - 3 Joinpoints	1979	93.64	105.66
65- - 3 Joinpoints	1980	102.45	104.16
65- - 3 Joinpoints	1981	93.14	102.67
65- - 3 Joinpoints	1982	111.23	101.21
65- - 3 Joinpoints	1983	111.85	99.77
65- - 3 Joinpoints	1984	112.63	98.35
65- - 3 Joinpoints	1985	136.9	96.95
65- - 3 Joinpoints	1986	87.89	95.57
65- - 3 Joinpoints	1987	92.44	94.21
65- - 3 Joinpoints	1988	83.24	92.87
65- - 3 Joinpoints	1989	79.34	91.54
65- - 3 Joinpoints	1990	86.67	90.24
65- - 3 Joinpoints	1991	103.62	88.96	Joinpoint 1
65- - 3 Joinpoints	1992	81.98	101.15
65- - 3 Joinpoints	1993	110.51	115.01
65- - 3 Joinpoints	1994	163.49	130.78	Joinpoint 2
65- - 3 Joinpoints	1995	139.67	132.86
65- - 3 Joinpoints	1996	128.5	134.98
65- - 3 Joinpoints	1997	146.63	137.14
65- - 3 Joinpoints	1998	140.77	139.33
65- - 3 Joinpoints	1999	119.92	141.55
65- - 3 Joinpoints	2000	129.5	143.81
65- - 3 Joinpoints	2001	129.9	146.1
65- - 3 Joinpoints	2002	144.69	148.43
65- - 3 Joinpoints	2003	136.91	150.8
65- - 3 Joinpoints	2004	188.75	153.21
65- - 3 Joinpoints	2005	170.35	155.65
65- - 3 Joinpoints	2006	183.86	158.14	Joinpoint 3
65- - 3 Joinpoints	2007	135.15	154.94
65- - 3 Joinpoints	2008	177.65	151.8
65- - 3 Joinpoints	2009	159.61	148.73
65- - 3 Joinpoints	2010	114.87	145.72
65- - 3 Joinpoints	2011	132.29	142.77
65- - 3 Joinpoints	2012	141.53	139.89
65- - 3 Joinpoints	2013	138.42	137.06
65- - 3 Joinpoints	2014	117.47	134.28
65- - 3 Joinpoints	2015	142.83	131.57
65- - 3 Joinpoints	2016	137.81	128.9
65- - 3 Joinpoints	2017	131.77	126.3
65- - 4 Joinpoints	1972	121.77	108.82
65- - 4 Joinpoints	1973	105.36	108.82
65- - 4 Joinpoints	1974	108.75	108.82
65- - 4 Joinpoints	1975	118.6	108.82
65- - 4 Joinpoints	1976	104.77	108.83
65- - 4 Joinpoints	1977	111.31	108.83
65- - 4 Joinpoints	1978	107.41	108.83
65- - 4 Joinpoints	1979	93.64	108.83
65- - 4 Joinpoints	1980	102.45	108.83
65- - 4 Joinpoints	1981	93.14	108.84
65- - 4 Joinpoints	1982	111.23	108.84
65- - 4 Joinpoints	1983	111.85	108.84
65- - 4 Joinpoints	1984	112.63	108.84
65- - 4 Joinpoints	1985	136.9	108.84	Joinpoint 1
65- - 4 Joinpoints	1986	87.89	99.43
65- - 4 Joinpoints	1987	92.44	90.83
65- - 4 Joinpoints	1988	83.24	82.98
65- - 4 Joinpoints	1989	79.34	75.8	Joinpoint 2
65- - 4 Joinpoints	1990	86.67	84.35
65- - 4 Joinpoints	1991	103.62	93.86
65- - 4 Joinpoints	1992	81.98	104.44
65- - 4 Joinpoints	1993	110.51	116.22
65- - 4 Joinpoints	1994	163.49	129.32	Joinpoint 3
65- - 4 Joinpoints	1995	139.67	131.55
65- - 4 Joinpoints	1996	128.5	133.81
65- - 4 Joinpoints	1997	146.63	136.1
65- - 4 Joinpoints	1998	140.77	138.44
65- - 4 Joinpoints	1999	119.92	140.82
65- - 4 Joinpoints	2000	129.5	143.24
65- - 4 Joinpoints	2001	129.9	145.7
65- - 4 Joinpoints	2002	144.69	148.2
65- - 4 Joinpoints	2003	136.91	150.75
65- - 4 Joinpoints	2004	188.75	153.33
65- - 4 Joinpoints	2005	170.35	155.97
65- - 4 Joinpoints	2006	183.86	158.65	Joinpoint 4
65- - 4 Joinpoints	2007	135.15	155.37
65- - 4 Joinpoints	2008	177.65	152.16
65- - 4 Joinpoints	2009	159.61	149.02
65- - 4 Joinpoints	2010	114.87	145.95
65- - 4 Joinpoints	2011	132.29	142.93
65- - 4 Joinpoints	2012	141.53	139.98
65- - 4 Joinpoints	2013	138.42	137.09
65- - 4 Joinpoints	2014	117.47	134.26
65- - 4 Joinpoints	2015	142.83	131.49
65- - 4 Joinpoints	2016	137.81	128.78
65- - 4 Joinpoints	2017	131.77	126.12
65- - 5 Joinpoints	1972	121.77	108.71
65- - 5 Joinpoints	1973	105.36	108.74
65- - 5 Joinpoints	1974	108.75	108.77
65- - 5 Joinpoints	1975	118.6	108.8
65- - 5 Joinpoints	1976	104.77	108.83
65- - 5 Joinpoints	1977	111.31	108.86
65- - 5 Joinpoints	1978	107.41	108.89
65- - 5 Joinpoints	1979	93.64	108.92
65- - 5 Joinpoints	1980	102.45	108.95
65- - 5 Joinpoints	1981	93.14	108.98
65- - 5 Joinpoints	1982	111.23	109.01
65- - 5 Joinpoints	1983	111.85	109.04
65- - 5 Joinpoints	1984	112.63	109.07
65- - 5 Joinpoints	1985	136.9	109.1	Joinpoint 1
65- - 5 Joinpoints	1986	87.89	99.16
65- - 5 Joinpoints	1987	92.44	90.13
65- - 5 Joinpoints	1988	83.24	81.93
65- - 5 Joinpoints	1989	79.34	74.47	Joinpoint 2
65- - 5 Joinpoints	1990	86.67	84.27
65- - 5 Joinpoints	1991	103.62	95.37
65- - 5 Joinpoints	1992	81.98	107.92
65- - 5 Joinpoints	1993	110.51	122.13
65- - 5 Joinpoints	1994	163.49	138.21	Joinpoint 3
65- - 5 Joinpoints	1995	139.67	136.67
65- - 5 Joinpoints	1996	128.5	135.16
65- - 5 Joinpoints	1997	146.63	133.65
65- - 5 Joinpoints	1998	140.77	132.17
65- - 5 Joinpoints	1999	119.92	130.7
65- - 5 Joinpoints	2000	129.5	129.25
65- - 5 Joinpoints	2001	129.9	127.81	Joinpoint 4
65- - 5 Joinpoints	2002	144.69	140.52
65- - 5 Joinpoints	2003	136.91	154.48
65- - 5 Joinpoints	2004	188.75	169.84	Joinpoint 5
65- - 5 Joinpoints	2005	170.35	165.85
65- - 5 Joinpoints	2006	183.86	161.96
65- - 5 Joinpoints	2007	135.15	158.16
65- - 5 Joinpoints	2008	177.65	154.45
65- - 5 Joinpoints	2009	159.61	150.82
65- - 5 Joinpoints	2010	114.87	147.29
65- - 5 Joinpoints	2011	132.29	143.83
65- - 5 Joinpoints	2012	141.53	140.45
65- - 5 Joinpoints	2013	138.42	137.16
65- - 5 Joinpoints	2014	117.47	133.94
65- - 5 Joinpoints	2015	142.83	130.8
65- - 5 Joinpoints	2016	137.81	127.73
65- - 5 Joinpoints	2017	131.77	124.73
75- - 0 Joinpoints	1972	73.31	43.74
75- - 0 Joinpoints	1973	48.45	45.35
75- - 0 Joinpoints	1974	68.03	47.02
75- - 0 Joinpoints	1975	115.07	48.75
75- - 0 Joinpoints	1976	39.35	50.55
75- - 0 Joinpoints	1977	76.85	52.41
75- - 0 Joinpoints	1978	37.57	54.34
75- - 0 Joinpoints	1979	73.66	56.35
75- - 0 Joinpoints	1980	72.26	58.42
75- - 0 Joinpoints	1981	42.55	60.58
75- - 0 Joinpoints	1982	62.56	62.81
75- - 0 Joinpoints	1983	103.66	65.12
75- - 0 Joinpoints	1984	51.64	67.52
75- - 0 Joinpoints	1985	49.95	70.01
75- - 0 Joinpoints	1986	69.5	72.59
75- - 0 Joinpoints	1987	49.63	75.27
75- - 0 Joinpoints	1988	25.37	78.04
75- - 0 Joinpoints	1989	51.72	80.92
75- - 0 Joinpoints	1990	60.53	83.9
75- - 0 Joinpoints	1991	75.12	86.99
75- - 0 Joinpoints	1992	31.13	90.2
75- - 0 Joinpoints	1993	112.56	93.52
75- - 0 Joinpoints	1994	90.49	96.97
75- - 0 Joinpoints	1995	118.96	100.54
75- - 0 Joinpoints	1996	161.67	104.24
75- - 0 Joinpoints	1997	142.02	108.09
75- - 0 Joinpoints	1998	139.2	112.07
75- - 0 Joinpoints	1999	88.82	116.2
75- - 0 Joinpoints	2000	111.31	120.48
75- - 0 Joinpoints	2001	133.02	124.92
75- - 0 Joinpoints	2002	131.89	129.52
75- - 0 Joinpoints	2003	137.47	134.3
75- - 0 Joinpoints	2004	146.13	139.25
75- - 0 Joinpoints	2005	164.98	144.38
75- - 0 Joinpoints	2006	158.72	149.7
75- - 0 Joinpoints	2007	190.4	155.22
75- - 0 Joinpoints	2008	192.36	160.94
75- - 0 Joinpoints	2009	188.12	166.87
75- - 0 Joinpoints	2010	168.88	173.02
75- - 0 Joinpoints	2011	165.61	179.39
75- - 0 Joinpoints	2012	171.93	186
75- - 0 Joinpoints	2013	200.82	192.86
75- - 0 Joinpoints	2014	229.71	199.96
75- - 0 Joinpoints	2015	222.1	207.33
75- - 0 Joinpoints	2016	256.67	214.97
75- - 0 Joinpoints	2017	236.1	222.89
75- - 1 Joinpoint	1972	73.31	65.14
75- - 1 Joinpoint	1973	48.45	64.65
75- - 1 Joinpoint	1974	68.03	64.17
75- - 1 Joinpoint	1975	115.07	63.69
75- - 1 Joinpoint	1976	39.35	63.21
75- - 1 Joinpoint	1977	76.85	62.74
75- - 1 Joinpoint	1978	37.57	62.27
75- - 1 Joinpoint	1979	73.66	61.8
75- - 1 Joinpoint	1980	72.26	61.34
75- - 1 Joinpoint	1981	42.55	60.88
75- - 1 Joinpoint	1982	62.56	60.42
75- - 1 Joinpoint	1983	103.66	59.97
75- - 1 Joinpoint	1984	51.64	59.52
75- - 1 Joinpoint	1985	49.95	59.08
75- - 1 Joinpoint	1986	69.5	58.63
75- - 1 Joinpoint	1987	49.63	58.19
75- - 1 Joinpoint	1988	25.37	57.76	Joinpoint 1
75- - 1 Joinpoint	1989	51.72	60.98
75- - 1 Joinpoint	1990	60.53	64.39
75- - 1 Joinpoint	1991	75.12	67.99
75- - 1 Joinpoint	1992	31.13	71.78
75- - 1 Joinpoint	1993	112.56	75.79
75- - 1 Joinpoint	1994	90.49	80.03
75- - 1 Joinpoint	1995	118.96	84.5
75- - 1 Joinpoint	1996	161.67	89.22
75- - 1 Joinpoint	1997	142.02	94.2
75- - 1 Joinpoint	1998	139.2	99.46
75- - 1 Joinpoint	1999	88.82	105.02
75- - 1 Joinpoint	2000	111.31	110.88
75- - 1 Joinpoint	2001	133.02	117.08
75- - 1 Joinpoint	2002	131.89	123.61
75- - 1 Joinpoint	2003	137.47	130.52
75- - 1 Joinpoint	2004	146.13	137.81
75- - 1 Joinpoint	2005	164.98	145.51
75- - 1 Joinpoint	2006	158.72	153.63
75- - 1 Joinpoint	2007	190.4	162.21
75- - 1 Joinpoint	2008	192.36	171.27
75- - 1 Joinpoint	2009	188.12	180.84
75- - 1 Joinpoint	2010	168.88	190.94
75- - 1 Joinpoint	2011	165.61	201.61
75- - 1 Joinpoint	2012	171.93	212.87
75- - 1 Joinpoint	2013	200.82	224.76
75- - 1 Joinpoint	2014	229.71	237.31
75- - 1 Joinpoint	2015	222.1	250.57
75- - 1 Joinpoint	2016	256.67	264.56
75- - 1 Joinpoint	2017	236.1	279.34
75- - 2 Joinpoints	1972	73.31	66.89
75- - 2 Joinpoints	1973	48.45	65.94
75- - 2 Joinpoints	1974	68.03	65.02
75- - 2 Joinpoints	1975	115.07	64.1
75- - 2 Joinpoints	1976	39.35	63.2
75- - 2 Joinpoints	1977	76.85	62.31
75- - 2 Joinpoints	1978	37.57	61.43
75- - 2 Joinpoints	1979	73.66	60.56
75- - 2 Joinpoints	1980	72.26	59.71
75- - 2 Joinpoints	1981	42.55	58.87
75- - 2 Joinpoints	1982	62.56	58.04
75- - 2 Joinpoints	1983	103.66	57.22
75- - 2 Joinpoints	1984	51.64	56.41
75- - 2 Joinpoints	1985	49.95	55.62
75- - 2 Joinpoints	1986	69.5	54.84
75- - 2 Joinpoints	1987	49.63	54.06
75- - 2 Joinpoints	1988	25.37	53.3
75- - 2 Joinpoints	1989	51.72	52.55
75- - 2 Joinpoints	1990	60.53	51.81
75- - 2 Joinpoints	1991	75.12	51.08
75- - 2 Joinpoints	1992	31.13	50.36	Joinpoint 1
75- - 2 Joinpoints	1993	112.56	66.89
75- - 2 Joinpoints	1994	90.49	88.86
75- - 2 Joinpoints	1995	118.96	118.03	Joinpoint 2
75- - 2 Joinpoints	1996	161.67	121.61
75- - 2 Joinpoints	1997	142.02	125.29
75- - 2 Joinpoints	1998	139.2	129.08
75- - 2 Joinpoints	1999	88.82	132.99
75- - 2 Joinpoints	2000	111.31	137.02
75- - 2 Joinpoints	2001	133.02	141.17
75- - 2 Joinpoints	2002	131.89	145.45
75- - 2 Joinpoints	2003	137.47	149.85
75- - 2 Joinpoints	2004	146.13	154.39
75- - 2 Joinpoints	2005	164.98	159.06
75- - 2 Joinpoints	2006	158.72	163.88
75- - 2 Joinpoints	2007	190.4	168.84
75- - 2 Joinpoints	2008	192.36	173.95
75- - 2 Joinpoints	2009	188.12	179.22
75- - 2 Joinpoints	2010	168.88	184.65
75- - 2 Joinpoints	2011	165.61	190.24
75- - 2 Joinpoints	2012	171.93	196
75- - 2 Joinpoints	2013	200.82	201.94
75- - 2 Joinpoints	2014	229.71	208.05
75- - 2 Joinpoints	2015	222.1	214.35
75- - 2 Joinpoints	2016	256.67	220.84
75- - 2 Joinpoints	2017	236.1	227.53
75- - 3 Joinpoints	1972	73.31	66.92
75- - 3 Joinpoints	1973	48.45	65.97
75- - 3 Joinpoints	1974	68.03	65.04
75- - 3 Joinpoints	1975	115.07	64.12
75- - 3 Joinpoints	1976	39.35	63.21
75- - 3 Joinpoints	1977	76.85	62.31
75- - 3 Joinpoints	1978	37.57	61.43
75- - 3 Joinpoints	1979	73.66	60.56
75- - 3 Joinpoints	1980	72.26	59.7
75- - 3 Joinpoints	1981	42.55	58.86
75- - 3 Joinpoints	1982	62.56	58.02
75- - 3 Joinpoints	1983	103.66	57.2
75- - 3 Joinpoints	1984	51.64	56.39
75- - 3 Joinpoints	1985	49.95	55.59
75- - 3 Joinpoints	1986	69.5	54.8
75- - 3 Joinpoints	1987	49.63	54.03
75- - 3 Joinpoints	1988	25.37	53.26
75- - 3 Joinpoints	1989	51.72	52.51
75- - 3 Joinpoints	1990	60.53	51.76
75- - 3 Joinpoints	1991	75.12	51.03
75- - 3 Joinpoints	1992	31.13	50.31	Joinpoint 1
75- - 3 Joinpoints	1993	112.56	68.33
75- - 3 Joinpoints	1994	90.49	92.81
75- - 3 Joinpoints	1995	118.96	126.06
75- - 3 Joinpoints	1996	161.67	171.22	Joinpoint 2
75- - 3 Joinpoints	1997	142.02	149.33
75- - 3 Joinpoints	1998	139.2	130.24
75- - 3 Joinpoints	1999	88.82	113.59	Joinpoint 3
75- - 3 Joinpoints	2000	111.31	118.65
75- - 3 Joinpoints	2001	133.02	123.93
75- - 3 Joinpoints	2002	131.89	129.44
75- - 3 Joinpoints	2003	137.47	135.2
75- - 3 Joinpoints	2004	146.13	141.22
75- - 3 Joinpoints	2005	164.98	147.51
75- - 3 Joinpoints	2006	158.72	154.07
75- - 3 Joinpoints	2007	190.4	160.93
75- - 3 Joinpoints	2008	192.36	168.09
75- - 3 Joinpoints	2009	188.12	175.57
75- - 3 Joinpoints	2010	168.88	183.39
75- - 3 Joinpoints	2011	165.61	191.55
75- - 3 Joinpoints	2012	171.93	200.08
75- - 3 Joinpoints	2013	200.82	208.98
75- - 3 Joinpoints	2014	229.71	218.28
75- - 3 Joinpoints	2015	222.1	228
75- - 3 Joinpoints	2016	256.67	238.14
75- - 3 Joinpoints	2017	236.1	248.74
75- - 4 Joinpoints	1972	73.31	63.53
75- - 4 Joinpoints	1973	48.45	63.44
75- - 4 Joinpoints	1974	68.03	63.35
75- - 4 Joinpoints	1975	115.07	63.26
75- - 4 Joinpoints	1976	39.35	63.18
75- - 4 Joinpoints	1977	76.85	63.09
75- - 4 Joinpoints	1978	37.57	63
75- - 4 Joinpoints	1979	73.66	62.91
75- - 4 Joinpoints	1980	72.26	62.83
75- - 4 Joinpoints	1981	42.55	62.74
75- - 4 Joinpoints	1982	62.56	62.65
75- - 4 Joinpoints	1983	103.66	62.57
75- - 4 Joinpoints	1984	51.64	62.48
75- - 4 Joinpoints	1985	49.95	62.4	Joinpoint 1
75- - 4 Joinpoints	1986	69.5	51.54
75- - 4 Joinpoints	1987	49.63	42.58
75- - 4 Joinpoints	1988	25.37	35.18	Joinpoint 2
75- - 4 Joinpoints	1989	51.72	41.98
75- - 4 Joinpoints	1990	60.53	50.1
75- - 4 Joinpoints	1991	75.12	59.8
75- - 4 Joinpoints	1992	31.13	71.37
75- - 4 Joinpoints	1993	112.56	85.18
75- - 4 Joinpoints	1994	90.49	101.66
75- - 4 Joinpoints	1995	118.96	121.32
75- - 4 Joinpoints	1996	161.67	144.8	Joinpoint 3
75- - 4 Joinpoints	1997	142.02	134.13
75- - 4 Joinpoints	1998	139.2	124.24
75- - 4 Joinpoints	1999	88.82	115.09	Joinpoint 4
75- - 4 Joinpoints	2000	111.31	120.08
75- - 4 Joinpoints	2001	133.02	125.29
75- - 4 Joinpoints	2002	131.89	130.73
75- - 4 Joinpoints	2003	137.47	136.41
75- - 4 Joinpoints	2004	146.13	142.33
75- - 4 Joinpoints	2005	164.98	148.5
75- - 4 Joinpoints	2006	158.72	154.95
75- - 4 Joinpoints	2007	190.4	161.67
75- - 4 Joinpoints	2008	192.36	168.69
75- - 4 Joinpoints	2009	188.12	176.01
75- - 4 Joinpoints	2010	168.88	183.65
75- - 4 Joinpoints	2011	165.61	191.62
75- - 4 Joinpoints	2012	171.93	199.93
75- - 4 Joinpoints	2013	200.82	208.61
75- - 4 Joinpoints	2014	229.71	217.66
75- - 4 Joinpoints	2015	222.1	227.11
75- - 4 Joinpoints	2016	256.67	236.97
75- - 4 Joinpoints	2017	236.1	247.25
75- - 5 Joinpoints	1972	73.31	62.06
75- - 5 Joinpoints	1973	48.45	62.37
75- - 5 Joinpoints	1974	68.03	62.68
75- - 5 Joinpoints	1975	115.07	63
75- - 5 Joinpoints	1976	39.35	63.32
75- - 5 Joinpoints	1977	76.85	63.63
75- - 5 Joinpoints	1978	37.57	63.95
75- - 5 Joinpoints	1979	73.66	64.28
75- - 5 Joinpoints	1980	72.26	64.6
75- - 5 Joinpoints	1981	42.55	64.92
75- - 5 Joinpoints	1982	62.56	65.25
75- - 5 Joinpoints	1983	103.66	65.58	Joinpoint 1
75- - 5 Joinpoints	1984	51.64	59.84
75- - 5 Joinpoints	1985	49.95	54.61
75- - 5 Joinpoints	1986	69.5	49.84
75- - 5 Joinpoints	1987	49.63	45.48
75- - 5 Joinpoints	1988	25.37	41.51	Joinpoint 2
75- - 5 Joinpoints	1989	51.72	45.21
75- - 5 Joinpoints	1990	60.53	49.25
75- - 5 Joinpoints	1991	75.12	53.65
75- - 5 Joinpoints	1992	31.13	58.44	Joinpoint 3
75- - 5 Joinpoints	1993	112.56	75.71
75- - 5 Joinpoints	1994	90.49	98.09
75- - 5 Joinpoints	1995	118.96	127.09
75- - 5 Joinpoints	1996	161.67	164.66	Joinpoint 4
75- - 5 Joinpoints	1997	142.02	145.64
75- - 5 Joinpoints	1998	139.2	128.82
75- - 5 Joinpoints	1999	88.82	113.94	Joinpoint 5
75- - 5 Joinpoints	2000	111.31	118.98
75- - 5 Joinpoints	2001	133.02	124.25
75- - 5 Joinpoints	2002	131.89	129.74
75- - 5 Joinpoints	2003	137.47	135.48
75- - 5 Joinpoints	2004	146.13	141.48
75- - 5 Joinpoints	2005	164.98	147.74
75- - 5 Joinpoints	2006	158.72	154.28
75- - 5 Joinpoints	2007	190.4	161.1
75- - 5 Joinpoints	2008	192.36	168.23
75- - 5 Joinpoints	2009	188.12	175.68
75- - 5 Joinpoints	2010	168.88	183.45
75- - 5 Joinpoints	2011	165.61	191.57
75- - 5 Joinpoints	2012	171.93	200.04
75- - 5 Joinpoints	2013	200.82	208.89
75- - 5 Joinpoints	2014	229.71	218.14
75- - 5 Joinpoints	2015	222.1	227.79
75- - 5 Joinpoints	2016	256.67	237.87
75- - 5 Joinpoints	2017	236.1	248.39

## Sheet: ASR
Cohort	year	Observed Age-Adjusted Rate	Standard Error	Modeled Age-Adjusted Rate	Joinpoint Location
0 - 0 Joinpoints	1972	57.34	2.58	62.28
0 - 0 Joinpoints	1973	52.36	2.44	61.44
0 - 0 Joinpoints	1974	58.87	2.57	60.63
0 - 0 Joinpoints	1975	61.12	2.61	59.82
0 - 0 Joinpoints	1976	56.42	2.49	59.02
0 - 0 Joinpoints	1977	55.96	2.46	58.23
0 - 0 Joinpoints	1978	57.49	2.46	57.46
0 - 0 Joinpoints	1979	55.38	2.38	56.69
0 - 0 Joinpoints	1980	51.3	2.25	55.93
0 - 0 Joinpoints	1981	48.75	2.18	55.19
0 - 0 Joinpoints	1982	49.16	2.17	54.45
0 - 0 Joinpoints	1983	54.27	2.24	53.73
0 - 0 Joinpoints	1984	56.93	2.28	53.01
0 - 0 Joinpoints	1985	55.02	2.22	52.3
0 - 0 Joinpoints	1986	50.15	2.09	51.61
0 - 0 Joinpoints	1987	50.06	2.07	50.92
0 - 0 Joinpoints	1988	45.37	1.94	50.24
0 - 0 Joinpoints	1989	41.31	1.83	49.57
0 - 0 Joinpoints	1990	46.85	1.93	48.91
0 - 0 Joinpoints	1991	45.04	1.84	48.26
0 - 0 Joinpoints	1992	42.56	1.77	47.61
0 - 0 Joinpoints	1993	47.16	1.83	46.98
0 - 0 Joinpoints	1994	53.29	1.92	46.35
0 - 0 Joinpoints	1995	52.14	1.86	45.73
0 - 0 Joinpoints	1996	49.88	1.79	45.12
0 - 0 Joinpoints	1997	49.11	1.76	44.52
0 - 0 Joinpoints	1998	48.12	1.74	43.93
0 - 0 Joinpoints	1999	47.59	1.72	43.34
0 - 0 Joinpoints	2000	46.8	1.68	42.77
0 - 0 Joinpoints	2001	48.3	1.7	42.19
0 - 0 Joinpoints	2002	47.4	1.64	41.63
0 - 0 Joinpoints	2003	43.74	1.57	41.08
0 - 0 Joinpoints	2004	48.61	1.64	40.53
0 - 0 Joinpoints	2005	44.66	1.55	39.99
0 - 0 Joinpoints	2006	43.11	1.52	39.46
0 - 0 Joinpoints	2007	39.67	1.44	38.93
0 - 0 Joinpoints	2008	43.61	1.53	38.41
0 - 0 Joinpoints	2009	38.5	1.45	37.9
0 - 0 Joinpoints	2010	34.79	1.32	37.39
0 - 0 Joinpoints	2011	34.39	1.31	36.89
0 - 0 Joinpoints	2012	33.66	1.28	36.4
0 - 0 Joinpoints	2013	31.3	1.23	35.92
0 - 0 Joinpoints	2014	28.3	1.17	35.44
0 - 0 Joinpoints	2015	30.17	1.2	34.97
0 - 0 Joinpoints	2016	28.01	1.15	34.5
0 - 0 Joinpoints	2017	25.27	1.14	34.04
0 - 1 Joinpoint	1972	57.34	2.58	56.26
0 - 1 Joinpoint	1973	52.36	2.44	55.9
0 - 1 Joinpoint	1974	58.87	2.57	55.54
0 - 1 Joinpoint	1975	61.12	2.61	55.18
0 - 1 Joinpoint	1976	56.42	2.49	54.83
0 - 1 Joinpoint	1977	55.96	2.46	54.47
0 - 1 Joinpoint	1978	57.49	2.46	54.12
0 - 1 Joinpoint	1979	55.38	2.38	53.78
0 - 1 Joinpoint	1980	51.3	2.25	53.43
0 - 1 Joinpoint	1981	48.75	2.18	53.09
0 - 1 Joinpoint	1982	49.16	2.17	52.74
0 - 1 Joinpoint	1983	54.27	2.24	52.4
0 - 1 Joinpoint	1984	56.93	2.28	52.07
0 - 1 Joinpoint	1985	55.02	2.22	51.73
0 - 1 Joinpoint	1986	50.15	2.09	51.4
0 - 1 Joinpoint	1987	50.06	2.07	51.07
0 - 1 Joinpoint	1988	45.37	1.94	50.74
0 - 1 Joinpoint	1989	41.31	1.83	50.41
0 - 1 Joinpoint	1990	46.85	1.93	50.09
0 - 1 Joinpoint	1991	45.04	1.84	49.77
0 - 1 Joinpoint	1992	42.56	1.77	49.45
0 - 1 Joinpoint	1993	47.16	1.83	49.13
0 - 1 Joinpoint	1994	53.29	1.92	48.81
0 - 1 Joinpoint	1995	52.14	1.86	48.5
0 - 1 Joinpoint	1996	49.88	1.79	48.19
0 - 1 Joinpoint	1997	49.11	1.76	47.88
0 - 1 Joinpoint	1998	48.12	1.74	47.57
0 - 1 Joinpoint	1999	47.59	1.72	47.26
0 - 1 Joinpoint	2000	46.8	1.68	46.96
0 - 1 Joinpoint	2001	48.3	1.7	46.65
0 - 1 Joinpoint	2002	47.4	1.64	46.35
0 - 1 Joinpoint	2003	43.74	1.57	46.06
0 - 1 Joinpoint	2004	48.61	1.64	45.76
0 - 1 Joinpoint	2005	44.66	1.55	45.47	Joinpoint 1
0 - 1 Joinpoint	2006	43.11	1.52	43.43
0 - 1 Joinpoint	2007	39.67	1.44	41.49
0 - 1 Joinpoint	2008	43.61	1.53	39.63
0 - 1 Joinpoint	2009	38.5	1.45	37.85
0 - 1 Joinpoint	2010	34.79	1.32	36.16
0 - 1 Joinpoint	2011	34.39	1.31	34.54
0 - 1 Joinpoint	2012	33.66	1.28	32.99
0 - 1 Joinpoint	2013	31.3	1.23	31.52
0 - 1 Joinpoint	2014	28.3	1.17	30.11
0 - 1 Joinpoint	2015	30.17	1.2	28.76
0 - 1 Joinpoint	2016	28.01	1.15	27.47
0 - 1 Joinpoint	2017	25.27	1.14	26.24
0 - 2 Joinpoints	1972	57.34	2.58	59.27
0 - 2 Joinpoints	1973	52.36	2.44	58.53
0 - 2 Joinpoints	1974	58.87	2.57	57.79
0 - 2 Joinpoints	1975	61.12	2.61	57.07
0 - 2 Joinpoints	1976	56.42	2.49	56.35
0 - 2 Joinpoints	1977	55.96	2.46	55.65
0 - 2 Joinpoints	1978	57.49	2.46	54.95
0 - 2 Joinpoints	1979	55.38	2.38	54.26
0 - 2 Joinpoints	1980	51.3	2.25	53.58
0 - 2 Joinpoints	1981	48.75	2.18	52.91
0 - 2 Joinpoints	1982	49.16	2.17	52.25
0 - 2 Joinpoints	1983	54.27	2.24	51.59
0 - 2 Joinpoints	1984	56.93	2.28	50.95
0 - 2 Joinpoints	1985	55.02	2.22	50.31
0 - 2 Joinpoints	1986	50.15	2.09	49.68
0 - 2 Joinpoints	1987	50.06	2.07	49.05
0 - 2 Joinpoints	1988	45.37	1.94	48.44
0 - 2 Joinpoints	1989	41.31	1.83	47.83	Joinpoint 1
0 - 2 Joinpoints	1990	46.85	1.93	47.83
0 - 2 Joinpoints	1991	45.04	1.84	47.82
0 - 2 Joinpoints	1992	42.56	1.77	47.81
0 - 2 Joinpoints	1993	47.16	1.83	47.81
0 - 2 Joinpoints	1994	53.29	1.92	47.8
0 - 2 Joinpoints	1995	52.14	1.86	47.79
0 - 2 Joinpoints	1996	49.88	1.79	47.79
0 - 2 Joinpoints	1997	49.11	1.76	47.78
0 - 2 Joinpoints	1998	48.12	1.74	47.78
0 - 2 Joinpoints	1999	47.59	1.72	47.77
0 - 2 Joinpoints	2000	46.8	1.68	47.76
0 - 2 Joinpoints	2001	48.3	1.7	47.76
0 - 2 Joinpoints	2002	47.4	1.64	47.75
0 - 2 Joinpoints	2003	43.74	1.57	47.74
0 - 2 Joinpoints	2004	48.61	1.64	47.74	Joinpoint 2
0 - 2 Joinpoints	2005	44.66	1.55	45.58
0 - 2 Joinpoints	2006	43.11	1.52	43.53
0 - 2 Joinpoints	2007	39.67	1.44	41.57
0 - 2 Joinpoints	2008	43.61	1.53	39.69
0 - 2 Joinpoints	2009	38.5	1.45	37.9
0 - 2 Joinpoints	2010	34.79	1.32	36.19
0 - 2 Joinpoints	2011	34.39	1.31	34.56
0 - 2 Joinpoints	2012	33.66	1.28	33
0 - 2 Joinpoints	2013	31.3	1.23	31.51
0 - 2 Joinpoints	2014	28.3	1.17	30.09
0 - 2 Joinpoints	2015	30.17	1.2	28.73
0 - 2 Joinpoints	2016	28.01	1.15	27.44
0 - 2 Joinpoints	2017	25.27	1.14	26.2
0 - 3 Joinpoints	1972	57.34	2.58	59.77
0 - 3 Joinpoints	1973	52.36	2.44	58.94
0 - 3 Joinpoints	1974	58.87	2.57	58.12
0 - 3 Joinpoints	1975	61.12	2.61	57.31
0 - 3 Joinpoints	1976	56.42	2.49	56.52
0 - 3 Joinpoints	1977	55.96	2.46	55.73
0 - 3 Joinpoints	1978	57.49	2.46	54.96
0 - 3 Joinpoints	1979	55.38	2.38	54.19
0 - 3 Joinpoints	1980	51.3	2.25	53.44
0 - 3 Joinpoints	1981	48.75	2.18	52.7
0 - 3 Joinpoints	1982	49.16	2.17	51.96
0 - 3 Joinpoints	1983	54.27	2.24	51.24
0 - 3 Joinpoints	1984	56.93	2.28	50.53
0 - 3 Joinpoints	1985	55.02	2.22	49.83
0 - 3 Joinpoints	1986	50.15	2.09	49.14
0 - 3 Joinpoints	1987	50.06	2.07	48.45
0 - 3 Joinpoints	1988	45.37	1.94	47.78
0 - 3 Joinpoints	1989	41.31	1.83	47.12
0 - 3 Joinpoints	1990	46.85	1.93	46.46
0 - 3 Joinpoints	1991	45.04	1.84	45.81
0 - 3 Joinpoints	1992	42.56	1.77	45.18	Joinpoint 1
0 - 3 Joinpoints	1993	47.16	1.83	47.21
0 - 3 Joinpoints	1994	53.29	1.92	49.33
0 - 3 Joinpoints	1995	52.14	1.86	51.55	Joinpoint 2
0 - 3 Joinpoints	1996	49.88	1.79	50.82
0 - 3 Joinpoints	1997	49.11	1.76	50.09
0 - 3 Joinpoints	1998	48.12	1.74	49.38
0 - 3 Joinpoints	1999	47.59	1.72	48.68
0 - 3 Joinpoints	2000	46.8	1.68	47.98
0 - 3 Joinpoints	2001	48.3	1.7	47.3
0 - 3 Joinpoints	2002	47.4	1.64	46.63
0 - 3 Joinpoints	2003	43.74	1.57	45.97
0 - 3 Joinpoints	2004	48.61	1.64	45.31
0 - 3 Joinpoints	2005	44.66	1.55	44.67
0 - 3 Joinpoints	2006	43.11	1.52	44.03	Joinpoint 3
0 - 3 Joinpoints	2007	39.67	1.44	41.98
0 - 3 Joinpoints	2008	43.61	1.53	40.02
0 - 3 Joinpoints	2009	38.5	1.45	38.16
0 - 3 Joinpoints	2010	34.79	1.32	36.38
0 - 3 Joinpoints	2011	34.39	1.31	34.68
0 - 3 Joinpoints	2012	33.66	1.28	33.07
0 - 3 Joinpoints	2013	31.3	1.23	31.53
0 - 3 Joinpoints	2014	28.3	1.17	30.06
0 - 3 Joinpoints	2015	30.17	1.2	28.65
0 - 3 Joinpoints	2016	28.01	1.15	27.32
0 - 3 Joinpoints	2017	25.27	1.14	26.05
0 - 4 Joinpoints	1972	57.34	2.58	57.49
0 - 4 Joinpoints	1973	52.36	2.44	57.1
0 - 4 Joinpoints	1974	58.87	2.57	56.72
0 - 4 Joinpoints	1975	61.12	2.61	56.33
0 - 4 Joinpoints	1976	56.42	2.49	55.95
0 - 4 Joinpoints	1977	55.96	2.46	55.57
0 - 4 Joinpoints	1978	57.49	2.46	55.2
0 - 4 Joinpoints	1979	55.38	2.38	54.82
0 - 4 Joinpoints	1980	51.3	2.25	54.45
0 - 4 Joinpoints	1981	48.75	2.18	54.08
0 - 4 Joinpoints	1982	49.16	2.17	53.72
0 - 4 Joinpoints	1983	54.27	2.24	53.35
0 - 4 Joinpoints	1984	56.93	2.28	52.99
0 - 4 Joinpoints	1985	55.02	2.22	52.64
0 - 4 Joinpoints	1986	50.15	2.09	52.28	Joinpoint 1
0 - 4 Joinpoints	1987	50.06	2.07	48.63
0 - 4 Joinpoints	1988	45.37	1.94	45.23
0 - 4 Joinpoints	1989	41.31	1.83	42.07	Joinpoint 2
0 - 4 Joinpoints	1990	46.85	1.93	43.67
0 - 4 Joinpoints	1991	45.04	1.84	45.34
0 - 4 Joinpoints	1992	42.56	1.77	47.07
0 - 4 Joinpoints	1993	47.16	1.83	48.86
0 - 4 Joinpoints	1994	53.29	1.92	50.73	Joinpoint 3
0 - 4 Joinpoints	1995	52.14	1.86	50.24
0 - 4 Joinpoints	1996	49.88	1.79	49.75
0 - 4 Joinpoints	1997	49.11	1.76	49.27
0 - 4 Joinpoints	1998	48.12	1.74	48.79
0 - 4 Joinpoints	1999	47.59	1.72	48.32
0 - 4 Joinpoints	2000	46.8	1.68	47.85
0 - 4 Joinpoints	2001	48.3	1.7	47.39
0 - 4 Joinpoints	2002	47.4	1.64	46.93
0 - 4 Joinpoints	2003	43.74	1.57	46.47
0 - 4 Joinpoints	2004	48.61	1.64	46.02
0 - 4 Joinpoints	2005	44.66	1.55	45.58	Joinpoint 4
0 - 4 Joinpoints	2006	43.11	1.52	43.52
0 - 4 Joinpoints	2007	39.67	1.44	41.56
0 - 4 Joinpoints	2008	43.61	1.53	39.69
0 - 4 Joinpoints	2009	38.5	1.45	37.9
0 - 4 Joinpoints	2010	34.79	1.32	36.19
0 - 4 Joinpoints	2011	34.39	1.31	34.56
0 - 4 Joinpoints	2012	33.66	1.28	33
0 - 4 Joinpoints	2013	31.3	1.23	31.52
0 - 4 Joinpoints	2014	28.3	1.17	30.1
0 - 4 Joinpoints	2015	30.17	1.2	28.74
0 - 4 Joinpoints	2016	28.01	1.15	27.44
0 - 4 Joinpoints	2017	25.27	1.14	26.21
0 - 5 Joinpoints	1972	57.34	2.58	59.02
0 - 5 Joinpoints	1973	52.36	2.44	58.22
0 - 5 Joinpoints	1974	58.87	2.57	57.42
0 - 5 Joinpoints	1975	61.12	2.61	56.63
0 - 5 Joinpoints	1976	56.42	2.49	55.85
0 - 5 Joinpoints	1977	55.96	2.46	55.09
0 - 5 Joinpoints	1978	57.49	2.46	54.33
0 - 5 Joinpoints	1979	55.38	2.38	53.59
0 - 5 Joinpoints	1980	51.3	2.25	52.85
0 - 5 Joinpoints	1981	48.75	2.18	52.13
0 - 5 Joinpoints	1982	49.16	2.17	51.41	Joinpoint 1
0 - 5 Joinpoints	1983	54.27	2.24	52.97
0 - 5 Joinpoints	1984	56.93	2.28	54.58
0 - 5 Joinpoints	1985	55.02	2.22	56.24	Joinpoint 2
0 - 5 Joinpoints	1986	50.15	2.09	52.28
0 - 5 Joinpoints	1987	50.06	2.07	48.59
0 - 5 Joinpoints	1988	45.37	1.94	45.17
0 - 5 Joinpoints	1989	41.31	1.83	41.99	Joinpoint 3
0 - 5 Joinpoints	1990	46.85	1.93	43.61
0 - 5 Joinpoints	1991	45.04	1.84	45.29
0 - 5 Joinpoints	1992	42.56	1.77	47.04
0 - 5 Joinpoints	1993	47.16	1.83	48.86
0 - 5 Joinpoints	1994	53.29	1.92	50.74	Joinpoint 4
0 - 5 Joinpoints	1995	52.14	1.86	50.25
0 - 5 Joinpoints	1996	49.88	1.79	49.76
0 - 5 Joinpoints	1997	49.11	1.76	49.28
0 - 5 Joinpoints	1998	48.12	1.74	48.8
0 - 5 Joinpoints	1999	47.59	1.72	48.32
0 - 5 Joinpoints	2000	46.8	1.68	47.85
0 - 5 Joinpoints	2001	48.3	1.7	47.39
0 - 5 Joinpoints	2002	47.4	1.64	46.93
0 - 5 Joinpoints	2003	43.74	1.57	46.47
0 - 5 Joinpoints	2004	48.61	1.64	46.02
0 - 5 Joinpoints	2005	44.66	1.55	45.57	Joinpoint 5
0 - 5 Joinpoints	2006	43.11	1.52	43.52
0 - 5 Joinpoints	2007	39.67	1.44	41.56
0 - 5 Joinpoints	2008	43.61	1.53	39.69
0 - 5 Joinpoints	2009	38.5	1.45	37.9
0 - 5 Joinpoints	2010	34.79	1.32	36.19
0 - 5 Joinpoints	2011	34.39	1.31	34.56
0 - 5 Joinpoints	2012	33.66	1.28	33
0 - 5 Joinpoints	2013	31.3	1.23	31.52
0 - 5 Joinpoints	2014	28.3	1.17	30.1
0 - 5 Joinpoints	2015	30.17	1.2	28.74
0 - 5 Joinpoints	2016	28.01	1.15	27.45
0 - 5 Joinpoints	2017	25.27	1.14	26.21
1 - 0 Joinpoints	1972	96.73	4.94	100.85
1 - 0 Joinpoints	1973	84.32	4.55	99.35
1 - 0 Joinpoints	1974	91.49	4.69	97.86
1 - 0 Joinpoints	1975	101.73	4.95	96.4
1 - 0 Joinpoints	1976	95.54	4.74	94.97
1 - 0 Joinpoints	1977	93.58	4.65	93.55
1 - 0 Joinpoints	1978	90.19	4.48	92.15
1 - 0 Joinpoints	1979	85.39	4.27	90.78
1 - 0 Joinpoints	1980	80.27	4.09	89.42
1 - 0 Joinpoints	1981	76.59	3.93	88.09
1 - 0 Joinpoints	1982	78.76	3.93	86.78
1 - 0 Joinpoints	1983	83.21	3.99	85.48
1 - 0 Joinpoints	1984	92.64	4.16	84.21
1 - 0 Joinpoints	1985	85.81	3.98	82.95
1 - 0 Joinpoints	1986	78.51	3.73	81.71
1 - 0 Joinpoints	1987	78.78	3.71	80.49
1 - 0 Joinpoints	1988	73.5	3.52	79.29
1 - 0 Joinpoints	1989	66.48	3.31	78.11
1 - 0 Joinpoints	1990	76.67	3.53	76.94
1 - 0 Joinpoints	1991	70.28	3.29	75.8
1 - 0 Joinpoints	1992	66.95	3.15	74.66
1 - 0 Joinpoints	1993	74.93	3.29	73.55
1 - 0 Joinpoints	1994	81.58	3.38	72.45
1 - 0 Joinpoints	1995	79.41	3.27	71.37
1 - 0 Joinpoints	1996	77.45	3.19	70.31
1 - 0 Joinpoints	1997	72.96	3.04	69.26
1 - 0 Joinpoints	1998	73.41	3.05	68.23
1 - 0 Joinpoints	1999	75.1	3.08	67.21
1 - 0 Joinpoints	2000	71.4	2.94	66.2
1 - 0 Joinpoints	2001	77.24	3.07	65.22
1 - 0 Joinpoints	2002	74.49	2.9	64.24
1 - 0 Joinpoints	2003	67.1	2.77	63.29
1 - 0 Joinpoints	2004	75.08	2.91	62.34
1 - 0 Joinpoints	2005	67.38	2.72	61.41
1 - 0 Joinpoints	2006	66.16	2.7	60.49
1 - 0 Joinpoints	2007	61.02	2.55	59.59
1 - 0 Joinpoints	2008	64.01	2.64	58.7
1 - 0 Joinpoints	2009	57.89	2.47	57.83
1 - 0 Joinpoints	2010	53.57	2.35	56.96
1 - 0 Joinpoints	2011	52.98	2.35	56.11
1 - 0 Joinpoints	2012	49.31	2.2	55.28
1 - 0 Joinpoints	2013	47.47	2.19	54.45
1 - 0 Joinpoints	2014	41.99	2.04	53.64
1 - 0 Joinpoints	2015	46.94	2.16	52.84
1 - 0 Joinpoints	2016	43.19	2.07	52.05
1 - 0 Joinpoints	2017	38.88	2.07	51.27
1 - 1 Joinpoint	1972	96.73	4.94	91.64
1 - 1 Joinpoint	1973	84.32	4.55	90.87
1 - 1 Joinpoint	1974	91.49	4.69	90.1
1 - 1 Joinpoint	1975	101.73	4.95	89.34
1 - 1 Joinpoint	1976	95.54	4.74	88.59
1 - 1 Joinpoint	1977	93.58	4.65	87.84
1 - 1 Joinpoint	1978	90.19	4.48	87.1
1 - 1 Joinpoint	1979	85.39	4.27	86.37
1 - 1 Joinpoint	1980	80.27	4.09	85.64
1 - 1 Joinpoint	1981	76.59	3.93	84.92
1 - 1 Joinpoint	1982	78.76	3.93	84.2
1 - 1 Joinpoint	1983	83.21	3.99	83.49
1 - 1 Joinpoint	1984	92.64	4.16	82.79
1 - 1 Joinpoint	1985	85.81	3.98	82.09
1 - 1 Joinpoint	1986	78.51	3.73	81.4
1 - 1 Joinpoint	1987	78.78	3.71	80.71
1 - 1 Joinpoint	1988	73.5	3.52	80.03
1 - 1 Joinpoint	1989	66.48	3.31	79.36
1 - 1 Joinpoint	1990	76.67	3.53	78.69
1 - 1 Joinpoint	1991	70.28	3.29	78.03
1 - 1 Joinpoint	1992	66.95	3.15	77.37
1 - 1 Joinpoint	1993	74.93	3.29	76.72
1 - 1 Joinpoint	1994	81.58	3.38	76.07
1 - 1 Joinpoint	1995	79.41	3.27	75.43
1 - 1 Joinpoint	1996	77.45	3.19	74.79
1 - 1 Joinpoint	1997	72.96	3.04	74.16
1 - 1 Joinpoint	1998	73.41	3.05	73.54
1 - 1 Joinpoint	1999	75.1	3.08	72.92
1 - 1 Joinpoint	2000	71.4	2.94	72.3
1 - 1 Joinpoint	2001	77.24	3.07	71.69
1 - 1 Joinpoint	2002	74.49	2.9	71.09
1 - 1 Joinpoint	2003	67.1	2.77	70.49
1 - 1 Joinpoint	2004	75.08	2.91	69.9
1 - 1 Joinpoint	2005	67.38	2.72	69.31	Joinpoint 1
1 - 1 Joinpoint	2006	66.16	2.7	66.18
1 - 1 Joinpoint	2007	61.02	2.55	63.2
1 - 1 Joinpoint	2008	64.01	2.64	60.35
1 - 1 Joinpoint	2009	57.89	2.47	57.63
1 - 1 Joinpoint	2010	53.57	2.35	55.04
1 - 1 Joinpoint	2011	52.98	2.35	52.56
1 - 1 Joinpoint	2012	49.31	2.2	50.19
1 - 1 Joinpoint	2013	47.47	2.19	47.92
1 - 1 Joinpoint	2014	41.99	2.04	45.76
1 - 1 Joinpoint	2015	46.94	2.16	43.7
1 - 1 Joinpoint	2016	43.19	2.07	41.73
1 - 1 Joinpoint	2017	38.88	2.07	39.85
1 - 2 Joinpoints	1972	96.73	4.94	96.68
1 - 2 Joinpoints	1973	84.32	4.55	95.26
1 - 2 Joinpoints	1974	91.49	4.69	93.86
1 - 2 Joinpoints	1975	101.73	4.95	92.49
1 - 2 Joinpoints	1976	95.54	4.74	91.13
1 - 2 Joinpoints	1977	93.58	4.65	89.8
1 - 2 Joinpoints	1978	90.19	4.48	88.48
1 - 2 Joinpoints	1979	85.39	4.27	87.18
1 - 2 Joinpoints	1980	80.27	4.09	85.91
1 - 2 Joinpoints	1981	76.59	3.93	84.65
1 - 2 Joinpoints	1982	78.76	3.93	83.41
1 - 2 Joinpoints	1983	83.21	3.99	82.18
1 - 2 Joinpoints	1984	92.64	4.16	80.98
1 - 2 Joinpoints	1985	85.81	3.98	79.79
1 - 2 Joinpoints	1986	78.51	3.73	78.62
1 - 2 Joinpoints	1987	78.78	3.71	77.47
1 - 2 Joinpoints	1988	73.5	3.52	76.34
1 - 2 Joinpoints	1989	66.48	3.31	75.22	Joinpoint 1
1 - 2 Joinpoints	1990	76.67	3.53	75.07
1 - 2 Joinpoints	1991	70.28	3.29	74.92
1 - 2 Joinpoints	1992	66.95	3.15	74.77
1 - 2 Joinpoints	1993	74.93	3.29	74.62
1 - 2 Joinpoints	1994	81.58	3.38	74.47
1 - 2 Joinpoints	1995	79.41	3.27	74.32
1 - 2 Joinpoints	1996	77.45	3.19	74.17
1 - 2 Joinpoints	1997	72.96	3.04	74.02
1 - 2 Joinpoints	1998	73.41	3.05	73.87
1 - 2 Joinpoints	1999	75.1	3.08	73.72
1 - 2 Joinpoints	2000	71.4	2.94	73.57
1 - 2 Joinpoints	2001	77.24	3.07	73.43
1 - 2 Joinpoints	2002	74.49	2.9	73.28
1 - 2 Joinpoints	2003	67.1	2.77	73.13
1 - 2 Joinpoints	2004	75.08	2.91	72.98	Joinpoint 2
1 - 2 Joinpoints	2005	67.38	2.72	69.65
1 - 2 Joinpoints	2006	66.16	2.7	66.46
1 - 2 Joinpoints	2007	61.02	2.55	63.42
1 - 2 Joinpoints	2008	64.01	2.64	60.52
1 - 2 Joinpoints	2009	57.89	2.47	57.75
1 - 2 Joinpoints	2010	53.57	2.35	55.11
1 - 2 Joinpoints	2011	52.98	2.35	52.59
1 - 2 Joinpoints	2012	49.31	2.2	50.18
1 - 2 Joinpoints	2013	47.47	2.19	47.89
1 - 2 Joinpoints	2014	41.99	2.04	45.7
1 - 2 Joinpoints	2015	46.94	2.16	43.61
1 - 2 Joinpoints	2016	43.19	2.07	41.61
1 - 2 Joinpoints	2017	38.88	2.07	39.71
1 - 3 Joinpoints	1972	96.73	4.94	97.14
1 - 3 Joinpoints	1973	84.32	4.55	95.64
1 - 3 Joinpoints	1974	91.49	4.69	94.17
1 - 3 Joinpoints	1975	101.73	4.95	92.71
1 - 3 Joinpoints	1976	95.54	4.74	91.28
1 - 3 Joinpoints	1977	93.58	4.65	89.87
1 - 3 Joinpoints	1978	90.19	4.48	88.49
1 - 3 Joinpoints	1979	85.39	4.27	87.12
1 - 3 Joinpoints	1980	80.27	4.09	85.78
1 - 3 Joinpoints	1981	76.59	3.93	84.46
1 - 3 Joinpoints	1982	78.76	3.93	83.15
1 - 3 Joinpoints	1983	83.21	3.99	81.87
1 - 3 Joinpoints	1984	92.64	4.16	80.61
1 - 3 Joinpoints	1985	85.81	3.98	79.36
1 - 3 Joinpoints	1986	78.51	3.73	78.14
1 - 3 Joinpoints	1987	78.78	3.71	76.93
1 - 3 Joinpoints	1988	73.5	3.52	75.75
1 - 3 Joinpoints	1989	66.48	3.31	74.58
1 - 3 Joinpoints	1990	76.67	3.53	73.43
1 - 3 Joinpoints	1991	70.28	3.29	72.3
1 - 3 Joinpoints	1992	66.95	3.15	71.18	Joinpoint 1
1 - 3 Joinpoints	1993	74.93	3.29	73.47
1 - 3 Joinpoints	1994	81.58	3.38	75.84
1 - 3 Joinpoints	1995	79.41	3.27	78.29	Joinpoint 2
1 - 3 Joinpoints	1996	77.45	3.19	77.51
1 - 3 Joinpoints	1997	72.96	3.04	76.74
1 - 3 Joinpoints	1998	73.41	3.05	75.98
1 - 3 Joinpoints	1999	75.1	3.08	75.23
1 - 3 Joinpoints	2000	71.4	2.94	74.48
1 - 3 Joinpoints	2001	77.24	3.07	73.74
1 - 3 Joinpoints	2002	74.49	2.9	73.01
1 - 3 Joinpoints	2003	67.1	2.77	72.28
1 - 3 Joinpoints	2004	75.08	2.91	71.57	Joinpoint 3
1 - 3 Joinpoints	2005	67.38	2.72	68.45
1 - 3 Joinpoints	2006	66.16	2.7	65.47
1 - 3 Joinpoints	2007	61.02	2.55	62.62
1 - 3 Joinpoints	2008	64.01	2.64	59.89
1 - 3 Joinpoints	2009	57.89	2.47	57.28
1 - 3 Joinpoints	2010	53.57	2.35	54.79
1 - 3 Joinpoints	2011	52.98	2.35	52.4
1 - 3 Joinpoints	2012	49.31	2.2	50.12
1 - 3 Joinpoints	2013	47.47	2.19	47.93
1 - 3 Joinpoints	2014	41.99	2.04	45.85
1 - 3 Joinpoints	2015	46.94	2.16	43.85
1 - 3 Joinpoints	2016	43.19	2.07	41.94
1 - 3 Joinpoints	2017	38.88	2.07	40.11
1 - 4 Joinpoints	1972	96.73	4.94	94.66
1 - 4 Joinpoints	1973	84.32	4.55	93.65
1 - 4 Joinpoints	1974	91.49	4.69	92.64
1 - 4 Joinpoints	1975	101.73	4.95	91.65
1 - 4 Joinpoints	1976	95.54	4.74	90.66
1 - 4 Joinpoints	1977	93.58	4.65	89.69
1 - 4 Joinpoints	1978	90.19	4.48	88.73
1 - 4 Joinpoints	1979	85.39	4.27	87.78
1 - 4 Joinpoints	1980	80.27	4.09	86.84
1 - 4 Joinpoints	1981	76.59	3.93	85.9
1 - 4 Joinpoints	1982	78.76	3.93	84.98
1 - 4 Joinpoints	1983	83.21	3.99	84.07
1 - 4 Joinpoints	1984	92.64	4.16	83.17
1 - 4 Joinpoints	1985	85.81	3.98	82.27	Joinpoint 1
1 - 4 Joinpoints	1986	78.51	3.73	79.76
1 - 4 Joinpoints	1987	78.78	3.71	77.33
1 - 4 Joinpoints	1988	73.5	3.52	74.97
1 - 4 Joinpoints	1989	66.48	3.31	72.68
1 - 4 Joinpoints	1990	76.67	3.53	70.46
1 - 4 Joinpoints	1991	70.28	3.29	68.31	Joinpoint 2
1 - 4 Joinpoints	1992	66.95	3.15	71.5
1 - 4 Joinpoints	1993	74.93	3.29	74.84
1 - 4 Joinpoints	1994	81.58	3.38	78.33	Joinpoint 3
1 - 4 Joinpoints	1995	79.41	3.27	77.64
1 - 4 Joinpoints	1996	77.45	3.19	76.95
1 - 4 Joinpoints	1997	72.96	3.04	76.27
1 - 4 Joinpoints	1998	73.41	3.05	75.6
1 - 4 Joinpoints	1999	75.1	3.08	74.93
1 - 4 Joinpoints	2000	71.4	2.94	74.27
1 - 4 Joinpoints	2001	77.24	3.07	73.61
1 - 4 Joinpoints	2002	74.49	2.9	72.96
1 - 4 Joinpoints	2003	67.1	2.77	72.32
1 - 4 Joinpoints	2004	75.08	2.91	71.68	Joinpoint 4
1 - 4 Joinpoints	2005	67.38	2.72	68.54
1 - 4 Joinpoints	2006	66.16	2.7	65.55
1 - 4 Joinpoints	2007	61.02	2.55	62.68
1 - 4 Joinpoints	2008	64.01	2.64	59.94
1 - 4 Joinpoints	2009	57.89	2.47	57.32
1 - 4 Joinpoints	2010	53.57	2.35	54.81
1 - 4 Joinpoints	2011	52.98	2.35	52.41
1 - 4 Joinpoints	2012	49.31	2.2	50.12
1 - 4 Joinpoints	2013	47.47	2.19	47.93
1 - 4 Joinpoints	2014	41.99	2.04	45.83
1 - 4 Joinpoints	2015	46.94	2.16	43.83
1 - 4 Joinpoints	2016	43.19	2.07	41.91
1 - 4 Joinpoints	2017	38.88	2.07	40.08
1 - 5 Joinpoints	1972	96.73	4.94	90.81
1 - 5 Joinpoints	1973	84.32	4.55	92.6
1 - 5 Joinpoints	1974	91.49	4.69	94.42
1 - 5 Joinpoints	1975	101.73	4.95	96.27
1 - 5 Joinpoints	1976	95.54	4.74	98.16	Joinpoint 1
1 - 5 Joinpoints	1977	93.58	4.65	93.29
1 - 5 Joinpoints	1978	90.19	4.48	88.65
1 - 5 Joinpoints	1979	85.39	4.27	84.24
1 - 5 Joinpoints	1980	80.27	4.09	80.06
1 - 5 Joinpoints	1981	76.59	3.93	76.08	Joinpoint 2
1 - 5 Joinpoints	1982	78.76	3.93	80.56
1 - 5 Joinpoints	1983	83.21	3.99	85.31
1 - 5 Joinpoints	1984	92.64	4.16	90.34	Joinpoint 3
1 - 5 Joinpoints	1985	85.81	3.98	85.5
1 - 5 Joinpoints	1986	78.51	3.73	80.92
1 - 5 Joinpoints	1987	78.78	3.71	76.59
1 - 5 Joinpoints	1988	73.5	3.52	72.49	Joinpoint 4
1 - 5 Joinpoints	1989	66.48	3.31	72.76
1 - 5 Joinpoints	1990	76.67	3.53	73.03
1 - 5 Joinpoints	1991	70.28	3.29	73.3
1 - 5 Joinpoints	1992	66.95	3.15	73.58
1 - 5 Joinpoints	1993	74.93	3.29	73.85
1 - 5 Joinpoints	1994	81.58	3.38	74.13
1 - 5 Joinpoints	1995	79.41	3.27	74.41
1 - 5 Joinpoints	1996	77.45	3.19	74.68
1 - 5 Joinpoints	1997	72.96	3.04	74.96
1 - 5 Joinpoints	1998	73.41	3.05	75.24
1 - 5 Joinpoints	1999	75.1	3.08	75.53
1 - 5 Joinpoints	2000	71.4	2.94	75.81
1 - 5 Joinpoints	2001	77.24	3.07	76.09
1 - 5 Joinpoints	2002	74.49	2.9	76.38	Joinpoint 5
1 - 5 Joinpoints	2003	67.1	2.77	73.23
1 - 5 Joinpoints	2004	75.08	2.91	70.21
1 - 5 Joinpoints	2005	67.38	2.72	67.32
1 - 5 Joinpoints	2006	66.16	2.7	64.55
1 - 5 Joinpoints	2007	61.02	2.55	61.89
1 - 5 Joinpoints	2008	64.01	2.64	59.34
1 - 5 Joinpoints	2009	57.89	2.47	56.89
1 - 5 Joinpoints	2010	53.57	2.35	54.55
1 - 5 Joinpoints	2011	52.98	2.35	52.3
1 - 5 Joinpoints	2012	49.31	2.2	50.15
1 - 5 Joinpoints	2013	47.47	2.19	48.08
1 - 5 Joinpoints	2014	41.99	2.04	46.1
1 - 5 Joinpoints	2015	46.94	2.16	44.2
1 - 5 Joinpoints	2016	43.19	2.07	42.38
1 - 5 Joinpoints	2017	38.88	2.07	40.64
2 - 0 Joinpoints	1972	23.16	2.21	27.09
2 - 0 Joinpoints	1973	24.71	2.31	26.82
2 - 0 Joinpoints	1974	30.33	2.54	26.55
2 - 0 Joinpoints	1975	25.33	2.27	26.28
2 - 0 Joinpoints	1976	21.66	2.11	26.02
2 - 0 Joinpoints	1977	22.17	2.1	25.76
2 - 0 Joinpoints	1978	28.11	2.4	25.5
2 - 0 Joinpoints	1979	27.93	2.36	25.24
2 - 0 Joinpoints	1980	24.71	2.16	24.99
2 - 0 Joinpoints	1981	22.8	2.09	24.74
2 - 0 Joinpoints	1982	21.47	2.02	24.49
2 - 0 Joinpoints	1983	27.26	2.22	24.24
2 - 0 Joinpoints	1984	22.43	1.99	24
2 - 0 Joinpoints	1985	25.73	2.1	23.75
2 - 0 Joinpoints	1986	22.79	1.97	23.52
2 - 0 Joinpoints	1987	22.44	1.94	23.28
2 - 0 Joinpoints	1988	18.17	1.73	23.04
2 - 0 Joinpoints	1989	17.15	1.64	22.81
2 - 0 Joinpoints	1990	18.44	1.71	22.58
2 - 0 Joinpoints	1991	20.42	1.73	22.36
2 - 0 Joinpoints	1992	18.61	1.64	22.13
2 - 0 Joinpoints	1993	20.3	1.69	21.91
2 - 0 Joinpoints	1994	25.64	1.86	21.69
2 - 0 Joinpoints	1995	25.72	1.84	21.47
2 - 0 Joinpoints	1996	23.09	1.7	21.25
2 - 0 Joinpoints	1997	25.79	1.79	21.04
2 - 0 Joinpoints	1998	23.77	1.72	20.83
2 - 0 Joinpoints	1999	20.62	1.57	20.62
2 - 0 Joinpoints	2000	22.66	1.65	20.41
2 - 0 Joinpoints	2001	19.99	1.51	20.2
2 - 0 Joinpoints	2002	21.01	1.57	20
2 - 0 Joinpoints	2003	20.94	1.52	19.8
2 - 0 Joinpoints	2004	22.82	1.56	19.6
2 - 0 Joinpoints	2005	22.71	1.54	19.4
2 - 0 Joinpoints	2006	20.67	1.44	19.21
2 - 0 Joinpoints	2007	18.95	1.37	19.01
2 - 0 Joinpoints	2008	23.83	1.56	18.82
2 - 0 Joinpoints	2009	20.03	1.57	18.63
2 - 0 Joinpoints	2010	16.64	1.24	18.45
2 - 0 Joinpoints	2011	16.54	1.23	18.26
2 - 0 Joinpoints	2012	18.81	1.33	18.08
2 - 0 Joinpoints	2013	15.86	1.17	17.89
2 - 0 Joinpoints	2014	15.66	1.21	17.71
2 - 0 Joinpoints	2015	14.68	1.15	17.54
2 - 0 Joinpoints	2016	14.36	1.13	17.36
2 - 0 Joinpoints	2017	13.04	1.05	17.18
2 - 1 Joinpoint	1972	23.16	2.21	25.03
2 - 1 Joinpoint	1973	24.71	2.31	24.91
2 - 1 Joinpoint	1974	30.33	2.54	24.79
2 - 1 Joinpoint	1975	25.33	2.27	24.67
2 - 1 Joinpoint	1976	21.66	2.11	24.54
2 - 1 Joinpoint	1977	22.17	2.1	24.42
2 - 1 Joinpoint	1978	28.11	2.4	24.3
2 - 1 Joinpoint	1979	27.93	2.36	24.18
2 - 1 Joinpoint	1980	24.71	2.16	24.06
2 - 1 Joinpoint	1981	22.8	2.09	23.94
2 - 1 Joinpoint	1982	21.47	2.02	23.83
2 - 1 Joinpoint	1983	27.26	2.22	23.71
2 - 1 Joinpoint	1984	22.43	1.99	23.59
2 - 1 Joinpoint	1985	25.73	2.1	23.48
2 - 1 Joinpoint	1986	22.79	1.97	23.36
2 - 1 Joinpoint	1987	22.44	1.94	23.25
2 - 1 Joinpoint	1988	18.17	1.73	23.13
2 - 1 Joinpoint	1989	17.15	1.64	23.02
2 - 1 Joinpoint	1990	18.44	1.71	22.9
2 - 1 Joinpoint	1991	20.42	1.73	22.79
2 - 1 Joinpoint	1992	18.61	1.64	22.68
2 - 1 Joinpoint	1993	20.3	1.69	22.57
2 - 1 Joinpoint	1994	25.64	1.86	22.46
2 - 1 Joinpoint	1995	25.72	1.84	22.35
2 - 1 Joinpoint	1996	23.09	1.7	22.24
2 - 1 Joinpoint	1997	25.79	1.79	22.13
2 - 1 Joinpoint	1998	23.77	1.72	22.02
2 - 1 Joinpoint	1999	20.62	1.57	21.91
2 - 1 Joinpoint	2000	22.66	1.65	21.8
2 - 1 Joinpoint	2001	19.99	1.51	21.69
2 - 1 Joinpoint	2002	21.01	1.57	21.59
2 - 1 Joinpoint	2003	20.94	1.52	21.48
2 - 1 Joinpoint	2004	22.82	1.56	21.37
2 - 1 Joinpoint	2005	22.71	1.54	21.27
2 - 1 Joinpoint	2006	20.67	1.44	21.16
2 - 1 Joinpoint	2007	18.95	1.37	21.06
2 - 1 Joinpoint	2008	23.83	1.56	20.96	Joinpoint 1
2 - 1 Joinpoint	2009	20.03	1.57	19.91
2 - 1 Joinpoint	2010	16.64	1.24	18.92
2 - 1 Joinpoint	2011	16.54	1.23	17.98
2 - 1 Joinpoint	2012	18.81	1.33	17.08
2 - 1 Joinpoint	2013	15.86	1.17	16.23
2 - 1 Joinpoint	2014	15.66	1.21	15.43
2 - 1 Joinpoint	2015	14.68	1.15	14.66
2 - 1 Joinpoint	2016	14.36	1.13	13.93
2 - 1 Joinpoint	2017	13.04	1.05	13.23
2 - 2 Joinpoints	1972	23.16	2.21	27.41
2 - 2 Joinpoints	1973	24.71	2.31	26.95
2 - 2 Joinpoints	1974	30.33	2.54	26.5
2 - 2 Joinpoints	1975	25.33	2.27	26.05
2 - 2 Joinpoints	1976	21.66	2.11	25.62
2 - 2 Joinpoints	1977	22.17	2.1	25.19
2 - 2 Joinpoints	1978	28.11	2.4	24.76
2 - 2 Joinpoints	1979	27.93	2.36	24.35
2 - 2 Joinpoints	1980	24.71	2.16	23.94
2 - 2 Joinpoints	1981	22.8	2.09	23.54
2 - 2 Joinpoints	1982	21.47	2.02	23.14
2 - 2 Joinpoints	1983	27.26	2.22	22.75
2 - 2 Joinpoints	1984	22.43	1.99	22.37
2 - 2 Joinpoints	1985	25.73	2.1	22
2 - 2 Joinpoints	1986	22.79	1.97	21.63
2 - 2 Joinpoints	1987	22.44	1.94	21.26
2 - 2 Joinpoints	1988	18.17	1.73	20.91
2 - 2 Joinpoints	1989	17.15	1.64	20.56
2 - 2 Joinpoints	1990	18.44	1.71	20.21
2 - 2 Joinpoints	1991	20.42	1.73	19.87
2 - 2 Joinpoints	1992	18.61	1.64	19.54	Joinpoint 1
2 - 2 Joinpoints	1993	20.3	1.69	21.52
2 - 2 Joinpoints	1994	25.64	1.86	23.71
2 - 2 Joinpoints	1995	25.72	1.84	26.12	Joinpoint 2
2 - 2 Joinpoints	1996	23.09	1.7	25.46
2 - 2 Joinpoints	1997	25.79	1.79	24.83
2 - 2 Joinpoints	1998	23.77	1.72	24.2
2 - 2 Joinpoints	1999	20.62	1.57	23.59
2 - 2 Joinpoints	2000	22.66	1.65	23
2 - 2 Joinpoints	2001	19.99	1.51	22.42
2 - 2 Joinpoints	2002	21.01	1.57	21.86
2 - 2 Joinpoints	2003	20.94	1.52	21.31
2 - 2 Joinpoints	2004	22.82	1.56	20.78
2 - 2 Joinpoints	2005	22.71	1.54	20.26
2 - 2 Joinpoints	2006	20.67	1.44	19.75
2 - 2 Joinpoints	2007	18.95	1.37	19.25
2 - 2 Joinpoints	2008	23.83	1.56	18.77
2 - 2 Joinpoints	2009	20.03	1.57	18.3
2 - 2 Joinpoints	2010	16.64	1.24	17.84
2 - 2 Joinpoints	2011	16.54	1.23	17.39
2 - 2 Joinpoints	2012	18.81	1.33	16.95
2 - 2 Joinpoints	2013	15.86	1.17	16.53
2 - 2 Joinpoints	2014	15.66	1.21	16.11
2 - 2 Joinpoints	2015	14.68	1.15	15.71
2 - 2 Joinpoints	2016	14.36	1.13	15.31
2 - 2 Joinpoints	2017	13.04	1.05	14.93
2 - 3 Joinpoints	1972	23.16	2.21	27.33
2 - 3 Joinpoints	1973	24.71	2.31	26.88
2 - 3 Joinpoints	1974	30.33	2.54	26.44
2 - 3 Joinpoints	1975	25.33	2.27	26.01
2 - 3 Joinpoints	1976	21.66	2.11	25.59
2 - 3 Joinpoints	1977	22.17	2.1	25.17
2 - 3 Joinpoints	1978	28.11	2.4	24.76
2 - 3 Joinpoints	1979	27.93	2.36	24.35
2 - 3 Joinpoints	1980	24.71	2.16	23.95
2 - 3 Joinpoints	1981	22.8	2.09	23.56
2 - 3 Joinpoints	1982	21.47	2.02	23.18
2 - 3 Joinpoints	1983	27.26	2.22	22.8
2 - 3 Joinpoints	1984	22.43	1.99	22.43
2 - 3 Joinpoints	1985	25.73	2.1	22.06
2 - 3 Joinpoints	1986	22.79	1.97	21.7
2 - 3 Joinpoints	1987	22.44	1.94	21.34
2 - 3 Joinpoints	1988	18.17	1.73	21
2 - 3 Joinpoints	1989	17.15	1.64	20.65
2 - 3 Joinpoints	1990	18.44	1.71	20.31
2 - 3 Joinpoints	1991	20.42	1.73	19.98
2 - 3 Joinpoints	1992	18.61	1.64	19.66	Joinpoint 1
2 - 3 Joinpoints	1993	20.3	1.69	21.16
2 - 3 Joinpoints	1994	25.64	1.86	22.78
2 - 3 Joinpoints	1995	25.72	1.84	24.52	Joinpoint 2
2 - 3 Joinpoints	1996	23.09	1.7	24.18
2 - 3 Joinpoints	1997	25.79	1.79	23.85
2 - 3 Joinpoints	1998	23.77	1.72	23.52
2 - 3 Joinpoints	1999	20.62	1.57	23.19
2 - 3 Joinpoints	2000	22.66	1.65	22.87
2 - 3 Joinpoints	2001	19.99	1.51	22.56
2 - 3 Joinpoints	2002	21.01	1.57	22.25
2 - 3 Joinpoints	2003	20.94	1.52	21.94
2 - 3 Joinpoints	2004	22.82	1.56	21.63
2 - 3 Joinpoints	2005	22.71	1.54	21.34
2 - 3 Joinpoints	2006	20.67	1.44	21.04
2 - 3 Joinpoints	2007	18.95	1.37	20.75
2 - 3 Joinpoints	2008	23.83	1.56	20.46	Joinpoint 3
2 - 3 Joinpoints	2009	20.03	1.57	19.52
2 - 3 Joinpoints	2010	16.64	1.24	18.62
2 - 3 Joinpoints	2011	16.54	1.23	17.76
2 - 3 Joinpoints	2012	18.81	1.33	16.94
2 - 3 Joinpoints	2013	15.86	1.17	16.16
2 - 3 Joinpoints	2014	15.66	1.21	15.41
2 - 3 Joinpoints	2015	14.68	1.15	14.7
2 - 3 Joinpoints	2016	14.36	1.13	14.02
2 - 3 Joinpoints	2017	13.04	1.05	13.38
2 - 4 Joinpoints	1972	23.16	2.21	25.6
2 - 4 Joinpoints	1973	24.71	2.31	25.49
2 - 4 Joinpoints	1974	30.33	2.54	25.38
2 - 4 Joinpoints	1975	25.33	2.27	25.28
2 - 4 Joinpoints	1976	21.66	2.11	25.17
2 - 4 Joinpoints	1977	22.17	2.1	25.07
2 - 4 Joinpoints	1978	28.11	2.4	24.96
2 - 4 Joinpoints	1979	27.93	2.36	24.86
2 - 4 Joinpoints	1980	24.71	2.16	24.75
2 - 4 Joinpoints	1981	22.8	2.09	24.65
2 - 4 Joinpoints	1982	21.47	2.02	24.54
2 - 4 Joinpoints	1983	27.26	2.22	24.44
2 - 4 Joinpoints	1984	22.43	1.99	24.34
2 - 4 Joinpoints	1985	25.73	2.1	24.24
2 - 4 Joinpoints	1986	22.79	1.97	24.13	Joinpoint 1
2 - 4 Joinpoints	1987	22.44	1.94	21.35
2 - 4 Joinpoints	1988	18.17	1.73	18.89
2 - 4 Joinpoints	1989	17.15	1.64	16.72	Joinpoint 2
2 - 4 Joinpoints	1990	18.44	1.71	18
2 - 4 Joinpoints	1991	20.42	1.73	19.38
2 - 4 Joinpoints	1992	18.61	1.64	20.87
2 - 4 Joinpoints	1993	20.3	1.69	22.47
2 - 4 Joinpoints	1994	25.64	1.86	24.2	Joinpoint 3
2 - 4 Joinpoints	1995	25.72	1.84	23.92
2 - 4 Joinpoints	1996	23.09	1.7	23.65
2 - 4 Joinpoints	1997	25.79	1.79	23.38
2 - 4 Joinpoints	1998	23.77	1.72	23.12
2 - 4 Joinpoints	1999	20.62	1.57	22.86
2 - 4 Joinpoints	2000	22.66	1.65	22.6
2 - 4 Joinpoints	2001	19.99	1.51	22.34
2 - 4 Joinpoints	2002	21.01	1.57	22.09
2 - 4 Joinpoints	2003	20.94	1.52	21.84
2 - 4 Joinpoints	2004	22.82	1.56	21.59
2 - 4 Joinpoints	2005	22.71	1.54	21.35
2 - 4 Joinpoints	2006	20.67	1.44	21.1
2 - 4 Joinpoints	2007	18.95	1.37	20.87
2 - 4 Joinpoints	2008	23.83	1.56	20.63	Joinpoint 4
2 - 4 Joinpoints	2009	20.03	1.57	19.65
2 - 4 Joinpoints	2010	16.64	1.24	18.72
2 - 4 Joinpoints	2011	16.54	1.23	17.83
2 - 4 Joinpoints	2012	18.81	1.33	16.99
2 - 4 Joinpoints	2013	15.86	1.17	16.18
2 - 4 Joinpoints	2014	15.66	1.21	15.42
2 - 4 Joinpoints	2015	14.68	1.15	14.69
2 - 4 Joinpoints	2016	14.36	1.13	13.99
2 - 4 Joinpoints	2017	13.04	1.05	13.33
2 - 5 Joinpoints	1972	23.16	2.21	25.6
2 - 5 Joinpoints	1973	24.71	2.31	25.5
2 - 5 Joinpoints	1974	30.33	2.54	25.39
2 - 5 Joinpoints	1975	25.33	2.27	25.28
2 - 5 Joinpoints	1976	21.66	2.11	25.17
2 - 5 Joinpoints	1977	22.17	2.1	25.06
2 - 5 Joinpoints	1978	28.11	2.4	24.96
2 - 5 Joinpoints	1979	27.93	2.36	24.85
2 - 5 Joinpoints	1980	24.71	2.16	24.75
2 - 5 Joinpoints	1981	22.8	2.09	24.64
2 - 5 Joinpoints	1982	21.47	2.02	24.54
2 - 5 Joinpoints	1983	27.26	2.22	24.43
2 - 5 Joinpoints	1984	22.43	1.99	24.33
2 - 5 Joinpoints	1985	25.73	2.1	24.22
2 - 5 Joinpoints	1986	22.79	1.97	24.12	Joinpoint 1
2 - 5 Joinpoints	1987	22.44	1.94	21.39
2 - 5 Joinpoints	1988	18.17	1.73	18.96
2 - 5 Joinpoints	1989	17.15	1.64	16.81	Joinpoint 2
2 - 5 Joinpoints	1990	18.44	1.71	18.02
2 - 5 Joinpoints	1991	20.42	1.73	19.31
2 - 5 Joinpoints	1992	18.61	1.64	20.7
2 - 5 Joinpoints	1993	20.3	1.69	22.18
2 - 5 Joinpoints	1994	25.64	1.86	23.77
2 - 5 Joinpoints	1995	25.72	1.84	25.47	Joinpoint 3
2 - 5 Joinpoints	1996	23.09	1.7	24.7
2 - 5 Joinpoints	1997	25.79	1.79	23.95
2 - 5 Joinpoints	1998	23.77	1.72	23.22
2 - 5 Joinpoints	1999	20.62	1.57	22.51
2 - 5 Joinpoints	2000	22.66	1.65	21.83
2 - 5 Joinpoints	2001	19.99	1.51	21.16	Joinpoint 4
2 - 5 Joinpoints	2002	21.01	1.57	21.16
2 - 5 Joinpoints	2003	20.94	1.52	21.17
2 - 5 Joinpoints	2004	22.82	1.56	21.17
2 - 5 Joinpoints	2005	22.71	1.54	21.17
2 - 5 Joinpoints	2006	20.67	1.44	21.17
2 - 5 Joinpoints	2007	18.95	1.37	21.18
2 - 5 Joinpoints	2008	23.83	1.56	21.18	Joinpoint 5
2 - 5 Joinpoints	2009	20.03	1.57	20.09
2 - 5 Joinpoints	2010	16.64	1.24	19.06
2 - 5 Joinpoints	2011	16.54	1.23	18.08
2 - 5 Joinpoints	2012	18.81	1.33	17.15
2 - 5 Joinpoints	2013	15.86	1.17	16.27
2 - 5 Joinpoints	2014	15.66	1.21	15.43
2 - 5 Joinpoints	2015	14.68	1.15	14.64
2 - 5 Joinpoints	2016	14.36	1.13	13.88
2 - 5 Joinpoints	2017	13.04	1.05	13.17

## Sheet: AgeGrp
Cohort	year	Observed Crude Rate	Modeled Crude Rate	Joinpoint Location
35- - 0 Joinpoints	1972	100.33	166.23
35- - 0 Joinpoints	1973	101.25	160.27
35- - 0 Joinpoints	1974	113.5	154.53
35- - 0 Joinpoints	1975	124.73	148.99
35- - 0 Joinpoints	1976	119.34	143.65
35- - 0 Joinpoints	1977	120.45	138.51
35- - 0 Joinpoints	1978	114.13	133.54
35- - 0 Joinpoints	1979	108.23	128.76
35- - 0 Joinpoints	1980	94.57	124.15
35- - 0 Joinpoints	1981	109.1	119.7
35- - 0 Joinpoints	1982	83.76	115.41
35- - 0 Joinpoints	1983	117.77	111.27
35- - 0 Joinpoints	1984	112.64	107.29
35- - 0 Joinpoints	1985	97.32	103.44
35- - 0 Joinpoints	1986	90.38	99.74
35- - 0 Joinpoints	1987	99.13	96.16
35- - 0 Joinpoints	1988	99.85	92.72
35- - 0 Joinpoints	1989	88.14	89.4
35- - 0 Joinpoints	1990	101.44	86.19
35- - 0 Joinpoints	1991	100.52	83.1
35- - 0 Joinpoints	1992	103.01	80.13
35- - 0 Joinpoints	1993	89.02	77.26
35- - 0 Joinpoints	1994	105.52	74.49
35- - 0 Joinpoints	1995	120.04	71.82
35- - 0 Joinpoints	1996	99.35	69.25
35- - 0 Joinpoints	1997	86.33	66.77
35- - 0 Joinpoints	1998	99.98	64.37
35- - 0 Joinpoints	1999	90.93	62.07
35- - 0 Joinpoints	2000	86.03	59.84
35- - 0 Joinpoints	2001	92.72	57.7
35- - 0 Joinpoints	2002	88.88	55.63
35- - 0 Joinpoints	2003	83.57	53.64
35- - 0 Joinpoints	2004	87.25	51.72
35- - 0 Joinpoints	2005	74.93	49.86
35- - 0 Joinpoints	2006	81.25	48.08
35- - 0 Joinpoints	2007	67.63	46.35
35- - 0 Joinpoints	2008	70.46	44.69
35- - 0 Joinpoints	2009	51.72	43.09
35- - 0 Joinpoints	2010	52.34	41.55
35- - 0 Joinpoints	2011	38.45	40.06
35- - 0 Joinpoints	2012	27.35	38.62
35- - 0 Joinpoints	2013	22.1	37.24
35- - 0 Joinpoints	2014	16.31	35.91
35- - 0 Joinpoints	2015	17.39	34.62
35- - 0 Joinpoints	2016	13.72	33.38
35- - 0 Joinpoints	2017	7.41	32.18
35- - 1 Joinpoint	1972	100.33	114.39
35- - 1 Joinpoint	1973	101.25	113.39
35- - 1 Joinpoint	1974	113.5	112.41
35- - 1 Joinpoint	1975	124.73	111.43
35- - 1 Joinpoint	1976	119.34	110.46
35- - 1 Joinpoint	1977	120.45	109.51
35- - 1 Joinpoint	1978	114.13	108.55
35- - 1 Joinpoint	1979	108.23	107.61
35- - 1 Joinpoint	1980	94.57	106.68
35- - 1 Joinpoint	1981	109.1	105.75
35- - 1 Joinpoint	1982	83.76	104.83
35- - 1 Joinpoint	1983	117.77	103.92
35- - 1 Joinpoint	1984	112.64	103.02
35- - 1 Joinpoint	1985	97.32	102.13
35- - 1 Joinpoint	1986	90.38	101.24
35- - 1 Joinpoint	1987	99.13	100.36
35- - 1 Joinpoint	1988	99.85	99.49
35- - 1 Joinpoint	1989	88.14	98.62
35- - 1 Joinpoint	1990	101.44	97.77
35- - 1 Joinpoint	1991	100.52	96.92
35- - 1 Joinpoint	1992	103.01	96.08
35- - 1 Joinpoint	1993	89.02	95.24
35- - 1 Joinpoint	1994	105.52	94.42
35- - 1 Joinpoint	1995	120.04	93.6
35- - 1 Joinpoint	1996	99.35	92.78
35- - 1 Joinpoint	1997	86.33	91.98
35- - 1 Joinpoint	1998	99.98	91.18
35- - 1 Joinpoint	1999	90.93	90.39
35- - 1 Joinpoint	2000	86.03	89.6
35- - 1 Joinpoint	2001	92.72	88.83
35- - 1 Joinpoint	2002	88.88	88.05
35- - 1 Joinpoint	2003	83.57	87.29
35- - 1 Joinpoint	2004	87.25	86.53
35- - 1 Joinpoint	2005	74.93	85.78
35- - 1 Joinpoint	2006	81.25	85.04
35- - 1 Joinpoint	2007	67.63	84.3	Joinpoint 1
35- - 1 Joinpoint	2008	70.46	67.74
35- - 1 Joinpoint	2009	51.72	54.44
35- - 1 Joinpoint	2010	52.34	43.75
35- - 1 Joinpoint	2011	38.45	35.16
35- - 1 Joinpoint	2012	27.35	28.25
35- - 1 Joinpoint	2013	22.1	22.71
35- - 1 Joinpoint	2014	16.31	18.25
35- - 1 Joinpoint	2015	17.39	14.66
35- - 1 Joinpoint	2016	13.72	11.78
35- - 1 Joinpoint	2017	7.41	9.47
35- - 2 Joinpoints	1972	100.33	110.69
35- - 2 Joinpoints	1973	101.25	110.09
35- - 2 Joinpoints	1974	113.5	109.49
35- - 2 Joinpoints	1975	124.73	108.9
35- - 2 Joinpoints	1976	119.34	108.31
35- - 2 Joinpoints	1977	120.45	107.72
35- - 2 Joinpoints	1978	114.13	107.14
35- - 2 Joinpoints	1979	108.23	106.56
35- - 2 Joinpoints	1980	94.57	105.98
35- - 2 Joinpoints	1981	109.1	105.41
35- - 2 Joinpoints	1982	83.76	104.84
35- - 2 Joinpoints	1983	117.77	104.27
35- - 2 Joinpoints	1984	112.64	103.7
35- - 2 Joinpoints	1985	97.32	103.14
35- - 2 Joinpoints	1986	90.38	102.58
35- - 2 Joinpoints	1987	99.13	102.03
35- - 2 Joinpoints	1988	99.85	101.48
35- - 2 Joinpoints	1989	88.14	100.93
35- - 2 Joinpoints	1990	101.44	100.38
35- - 2 Joinpoints	1991	100.52	99.84
35- - 2 Joinpoints	1992	103.01	99.29
35- - 2 Joinpoints	1993	89.02	98.76
35- - 2 Joinpoints	1994	105.52	98.22
35- - 2 Joinpoints	1995	120.04	97.69
35- - 2 Joinpoints	1996	99.35	97.16
35- - 2 Joinpoints	1997	86.33	96.63
35- - 2 Joinpoints	1998	99.98	96.11	Joinpoint 1
35- - 2 Joinpoints	1999	90.93	93.39
35- - 2 Joinpoints	2000	86.03	90.75
35- - 2 Joinpoints	2001	92.72	88.19
35- - 2 Joinpoints	2002	88.88	85.69
35- - 2 Joinpoints	2003	83.57	83.27
35- - 2 Joinpoints	2004	87.25	80.92
35- - 2 Joinpoints	2005	74.93	78.63
35- - 2 Joinpoints	2006	81.25	76.41
35- - 2 Joinpoints	2007	67.63	74.25
35- - 2 Joinpoints	2008	70.46	72.15	Joinpoint 2
35- - 2 Joinpoints	2009	51.72	57.37
35- - 2 Joinpoints	2010	52.34	45.63
35- - 2 Joinpoints	2011	38.45	36.28
35- - 2 Joinpoints	2012	27.35	28.85
35- - 2 Joinpoints	2013	22.1	22.94
35- - 2 Joinpoints	2014	16.31	18.25
35- - 2 Joinpoints	2015	17.39	14.51
35- - 2 Joinpoints	2016	13.72	11.54
35- - 2 Joinpoints	2017	7.41	9.18
35- - 3 Joinpoints	1972	100.33	111.62
35- - 3 Joinpoints	1973	101.25	110.91
35- - 3 Joinpoints	1974	113.5	110.2
35- - 3 Joinpoints	1975	124.73	109.5
35- - 3 Joinpoints	1976	119.34	108.81
35- - 3 Joinpoints	1977	120.45	108.11
35- - 3 Joinpoints	1978	114.13	107.42
35- - 3 Joinpoints	1979	108.23	106.74
35- - 3 Joinpoints	1980	94.57	106.06
35- - 3 Joinpoints	1981	109.1	105.39
35- - 3 Joinpoints	1982	83.76	104.71
35- - 3 Joinpoints	1983	117.77	104.05
35- - 3 Joinpoints	1984	112.64	103.39
35- - 3 Joinpoints	1985	97.32	102.73
35- - 3 Joinpoints	1986	90.38	102.07
35- - 3 Joinpoints	1987	99.13	101.42
35- - 3 Joinpoints	1988	99.85	100.78
35- - 3 Joinpoints	1989	88.14	100.14
35- - 3 Joinpoints	1990	101.44	99.5
35- - 3 Joinpoints	1991	100.52	98.86
35- - 3 Joinpoints	1992	103.01	98.23
35- - 3 Joinpoints	1993	89.02	97.61
35- - 3 Joinpoints	1994	105.52	96.99
35- - 3 Joinpoints	1995	120.04	96.37
35- - 3 Joinpoints	1996	99.35	95.76
35- - 3 Joinpoints	1997	86.33	95.15
35- - 3 Joinpoints	1998	99.98	94.54
35- - 3 Joinpoints	1999	90.93	93.94
35- - 3 Joinpoints	2000	86.03	93.34
35- - 3 Joinpoints	2001	92.72	92.75	Joinpoint 1
35- - 3 Joinpoints	2002	88.88	88.93
35- - 3 Joinpoints	2003	83.57	85.27
35- - 3 Joinpoints	2004	87.25	81.76
35- - 3 Joinpoints	2005	74.93	78.4
35- - 3 Joinpoints	2006	81.25	75.17
35- - 3 Joinpoints	2007	67.63	72.08
35- - 3 Joinpoints	2008	70.46	69.11	Joinpoint 2
35- - 3 Joinpoints	2009	51.72	55.92
35- - 3 Joinpoints	2010	52.34	45.24
35- - 3 Joinpoints	2011	38.45	36.6
35- - 3 Joinpoints	2012	27.35	29.61
35- - 3 Joinpoints	2013	22.1	23.96
35- - 3 Joinpoints	2014	16.31	19.39
35- - 3 Joinpoints	2015	17.39	15.68	Joinpoint 3
35- - 3 Joinpoints	2016	13.72	11.31
35- - 3 Joinpoints	2017	7.41	8.16
35- - 4 Joinpoints	1972	100.33	97.3
35- - 4 Joinpoints	1973	101.25	105.55
35- - 4 Joinpoints	1974	113.5	114.51
35- - 4 Joinpoints	1975	124.73	124.23	Joinpoint 1
35- - 4 Joinpoints	1976	119.34	120.01
35- - 4 Joinpoints	1977	120.45	115.94
35- - 4 Joinpoints	1978	114.13	112
35- - 4 Joinpoints	1979	108.23	108.2
35- - 4 Joinpoints	1980	94.57	104.53
35- - 4 Joinpoints	1981	109.1	100.98
35- - 4 Joinpoints	1982	83.76	97.55	Joinpoint 2
35- - 4 Joinpoints	1983	117.77	97.92
35- - 4 Joinpoints	1984	112.64	98.29
35- - 4 Joinpoints	1985	97.32	98.67
35- - 4 Joinpoints	1986	90.38	99.04
35- - 4 Joinpoints	1987	99.13	99.41
35- - 4 Joinpoints	1988	99.85	99.79
35- - 4 Joinpoints	1989	88.14	100.17
35- - 4 Joinpoints	1990	101.44	100.55
35- - 4 Joinpoints	1991	100.52	100.93
35- - 4 Joinpoints	1992	103.01	101.31
35- - 4 Joinpoints	1993	89.02	101.69
35- - 4 Joinpoints	1994	105.52	102.08
35- - 4 Joinpoints	1995	120.04	102.47	Joinpoint 3
35- - 4 Joinpoints	1996	99.35	99.78
35- - 4 Joinpoints	1997	86.33	97.16
35- - 4 Joinpoints	1998	99.98	94.61
35- - 4 Joinpoints	1999	90.93	92.13
35- - 4 Joinpoints	2000	86.03	89.72
35- - 4 Joinpoints	2001	92.72	87.36
35- - 4 Joinpoints	2002	88.88	85.07
35- - 4 Joinpoints	2003	83.57	82.84
35- - 4 Joinpoints	2004	87.25	80.67
35- - 4 Joinpoints	2005	74.93	78.56
35- - 4 Joinpoints	2006	81.25	76.5
35- - 4 Joinpoints	2007	67.63	74.49
35- - 4 Joinpoints	2008	70.46	72.54	Joinpoint 4
35- - 4 Joinpoints	2009	51.72	57.63
35- - 4 Joinpoints	2010	52.34	45.79
35- - 4 Joinpoints	2011	38.45	36.38
35- - 4 Joinpoints	2012	27.35	28.91
35- - 4 Joinpoints	2013	22.1	22.97
35- - 4 Joinpoints	2014	16.31	18.25
35- - 4 Joinpoints	2015	17.39	14.5
35- - 4 Joinpoints	2016	13.72	11.52
35- - 4 Joinpoints	2017	7.41	9.15
35- - 5 Joinpoints	1972	100.33	98.59
35- - 5 Joinpoints	1973	101.25	104.86
35- - 5 Joinpoints	1974	113.5	111.53
35- - 5 Joinpoints	1975	124.73	118.62	Joinpoint 1
35- - 5 Joinpoints	1976	119.34	116.56
35- - 5 Joinpoints	1977	120.45	114.54
35- - 5 Joinpoints	1978	114.13	112.55
35- - 5 Joinpoints	1979	108.23	110.6
35- - 5 Joinpoints	1980	94.57	108.68
35- - 5 Joinpoints	1981	109.1	106.8
35- - 5 Joinpoints	1982	83.76	104.95
35- - 5 Joinpoints	1983	117.77	103.13
35- - 5 Joinpoints	1984	112.64	101.34
35- - 5 Joinpoints	1985	97.32	99.58
35- - 5 Joinpoints	1986	90.38	97.85
35- - 5 Joinpoints	1987	99.13	96.16
35- - 5 Joinpoints	1988	99.85	94.49
35- - 5 Joinpoints	1989	88.14	92.85	Joinpoint 2
35- - 5 Joinpoints	1990	101.44	94.92
35- - 5 Joinpoints	1991	100.52	97.03
35- - 5 Joinpoints	1992	103.01	99.19
35- - 5 Joinpoints	1993	89.02	101.4
35- - 5 Joinpoints	1994	105.52	103.66
35- - 5 Joinpoints	1995	120.04	105.97	Joinpoint 3
35- - 5 Joinpoints	1996	99.35	102.7
35- - 5 Joinpoints	1997	86.33	99.53
35- - 5 Joinpoints	1998	99.98	96.46
35- - 5 Joinpoints	1999	90.93	93.49
35- - 5 Joinpoints	2000	86.03	90.61
35- - 5 Joinpoints	2001	92.72	87.81
35- - 5 Joinpoints	2002	88.88	85.1
35- - 5 Joinpoints	2003	83.57	82.48
35- - 5 Joinpoints	2004	87.25	79.93
35- - 5 Joinpoints	2005	74.93	77.47
35- - 5 Joinpoints	2006	81.25	75.08
35- - 5 Joinpoints	2007	67.63	72.76
35- - 5 Joinpoints	2008	70.46	70.52	Joinpoint 4
35- - 5 Joinpoints	2009	51.72	56.83
35- - 5 Joinpoints	2010	52.34	45.8
35- - 5 Joinpoints	2011	38.45	36.91
35- - 5 Joinpoints	2012	27.35	29.74
35- - 5 Joinpoints	2013	22.1	23.97
35- - 5 Joinpoints	2014	16.31	19.32
35- - 5 Joinpoints	2015	17.39	15.57	Joinpoint 5
35- - 5 Joinpoints	2016	13.72	11.28
35- - 5 Joinpoints	2017	7.41	8.17
45- - 0 Joinpoints	1972	166.63	175.16
45- - 0 Joinpoints	1973	144.69	172.13
45- - 0 Joinpoints	1974	163.68	169.16
45- - 0 Joinpoints	1975	164.51	166.24
45- - 0 Joinpoints	1976	142.03	163.36
45- - 0 Joinpoints	1977	157.54	160.54
45- - 0 Joinpoints	1978	169.02	157.77
45- - 0 Joinpoints	1979	161.98	155.04
45- - 0 Joinpoints	1980	135.95	152.36
45- - 0 Joinpoints	1981	122.66	149.73
45- - 0 Joinpoints	1982	145.8	147.14
45- - 0 Joinpoints	1983	130.02	144.6
45- - 0 Joinpoints	1984	149.31	142.1
45- - 0 Joinpoints	1985	159.47	139.64
45- - 0 Joinpoints	1986	146.98	137.23
45- - 0 Joinpoints	1987	132.5	134.86
45- - 0 Joinpoints	1988	127.75	132.53
45- - 0 Joinpoints	1989	121.26	130.24
45- - 0 Joinpoints	1990	116.67	127.99
45- - 0 Joinpoints	1991	113.24	125.78
45- - 0 Joinpoints	1992	113.58	123.6
45- - 0 Joinpoints	1993	137.96	121.47
45- - 0 Joinpoints	1994	139.24	119.37
45- - 0 Joinpoints	1995	125.36	117.31
45- - 0 Joinpoints	1996	114.49	115.28
45- - 0 Joinpoints	1997	111.09	113.29
45- - 0 Joinpoints	1998	112.21	111.33
45- - 0 Joinpoints	1999	130.59	109.4
45- - 0 Joinpoints	2000	120.42	107.51
45- - 0 Joinpoints	2001	130.34	105.66
45- - 0 Joinpoints	2002	144.7	103.83
45- - 0 Joinpoints	2003	118.49	102.04
45- - 0 Joinpoints	2004	132.48	100.27
45- - 0 Joinpoints	2005	128.69	98.54
45- - 0 Joinpoints	2006	97.56	96.84
45- - 0 Joinpoints	2007	105.85	95.16
45- - 0 Joinpoints	2008	108.45	93.52
45- - 0 Joinpoints	2009	96.88	91.9
45- - 0 Joinpoints	2010	98.39	90.32
45- - 0 Joinpoints	2011	90.29	88.75
45- - 0 Joinpoints	2012	89.3	87.22
45- - 0 Joinpoints	2013	82.45	85.71
45- - 0 Joinpoints	2014	69.16	84.23
45- - 0 Joinpoints	2015	65.81	82.78
45- - 0 Joinpoints	2016	53.86	81.35
45- - 0 Joinpoints	2017	47.49	79.94
45- - 1 Joinpoint	1972	166.63	158.98
45- - 1 Joinpoint	1973	144.69	157.33
45- - 1 Joinpoint	1974	163.68	155.69
45- - 1 Joinpoint	1975	164.51	154.07
45- - 1 Joinpoint	1976	142.03	152.47
45- - 1 Joinpoint	1977	157.54	150.88
45- - 1 Joinpoint	1978	169.02	149.31
45- - 1 Joinpoint	1979	161.98	147.76
45- - 1 Joinpoint	1980	135.95	146.22
45- - 1 Joinpoint	1981	122.66	144.7
45- - 1 Joinpoint	1982	145.8	143.19
45- - 1 Joinpoint	1983	130.02	141.7
45- - 1 Joinpoint	1984	149.31	140.23
45- - 1 Joinpoint	1985	159.47	138.77
45- - 1 Joinpoint	1986	146.98	137.32
45- - 1 Joinpoint	1987	132.5	135.9
45- - 1 Joinpoint	1988	127.75	134.48
45- - 1 Joinpoint	1989	121.26	133.08
45- - 1 Joinpoint	1990	116.67	131.7
45- - 1 Joinpoint	1991	113.24	130.33
45- - 1 Joinpoint	1992	113.58	128.97
45- - 1 Joinpoint	1993	137.96	127.63
45- - 1 Joinpoint	1994	139.24	126.3
45- - 1 Joinpoint	1995	125.36	124.99
45- - 1 Joinpoint	1996	114.49	123.69
45- - 1 Joinpoint	1997	111.09	122.4
45- - 1 Joinpoint	1998	112.21	121.13
45- - 1 Joinpoint	1999	130.59	119.87
45- - 1 Joinpoint	2000	120.42	118.62
45- - 1 Joinpoint	2001	130.34	117.38
45- - 1 Joinpoint	2002	144.7	116.16
45- - 1 Joinpoint	2003	118.49	114.95
45- - 1 Joinpoint	2004	132.48	113.76
45- - 1 Joinpoint	2005	128.69	112.58
45- - 1 Joinpoint	2006	97.56	111.4
45- - 1 Joinpoint	2007	105.85	110.24
45- - 1 Joinpoint	2008	108.45	109.1
45- - 1 Joinpoint	2009	96.88	107.96
45- - 1 Joinpoint	2010	98.39	106.84	Joinpoint 1
45- - 1 Joinpoint	2011	90.29	95.81
45- - 1 Joinpoint	2012	89.3	85.92
45- - 1 Joinpoint	2013	82.45	77.05
45- - 1 Joinpoint	2014	69.16	69.1
45- - 1 Joinpoint	2015	65.81	61.97
45- - 1 Joinpoint	2016	53.86	55.57
45- - 1 Joinpoint	2017	47.49	49.84
45- - 2 Joinpoints	1972	166.63	156.08
45- - 2 Joinpoints	1973	144.69	154.7
45- - 2 Joinpoints	1974	163.68	153.33
45- - 2 Joinpoints	1975	164.51	151.97
45- - 2 Joinpoints	1976	142.03	150.63
45- - 2 Joinpoints	1977	157.54	149.3
45- - 2 Joinpoints	1978	169.02	147.97
45- - 2 Joinpoints	1979	161.98	146.66
45- - 2 Joinpoints	1980	135.95	145.37
45- - 2 Joinpoints	1981	122.66	144.08
45- - 2 Joinpoints	1982	145.8	142.8
45- - 2 Joinpoints	1983	130.02	141.54
45- - 2 Joinpoints	1984	149.31	140.29
45- - 2 Joinpoints	1985	159.47	139.05
45- - 2 Joinpoints	1986	146.98	137.81
45- - 2 Joinpoints	1987	132.5	136.59
45- - 2 Joinpoints	1988	127.75	135.39
45- - 2 Joinpoints	1989	121.26	134.19
45- - 2 Joinpoints	1990	116.67	133
45- - 2 Joinpoints	1991	113.24	131.82
45- - 2 Joinpoints	1992	113.58	130.66
45- - 2 Joinpoints	1993	137.96	129.5
45- - 2 Joinpoints	1994	139.24	128.35
45- - 2 Joinpoints	1995	125.36	127.22
45- - 2 Joinpoints	1996	114.49	126.09
45- - 2 Joinpoints	1997	111.09	124.97
45- - 2 Joinpoints	1998	112.21	123.87
45- - 2 Joinpoints	1999	130.59	122.77
45- - 2 Joinpoints	2000	120.42	121.68
45- - 2 Joinpoints	2001	130.34	120.61
45- - 2 Joinpoints	2002	144.7	119.54
45- - 2 Joinpoints	2003	118.49	118.48
45- - 2 Joinpoints	2004	132.48	117.43
45- - 2 Joinpoints	2005	128.69	116.39	Joinpoint 1
45- - 2 Joinpoints	2006	97.56	111.68
45- - 2 Joinpoints	2007	105.85	107.16
45- - 2 Joinpoints	2008	108.45	102.82
45- - 2 Joinpoints	2009	96.88	98.66
45- - 2 Joinpoints	2010	98.39	94.66
45- - 2 Joinpoints	2011	90.29	90.83
45- - 2 Joinpoints	2012	89.3	87.15
45- - 2 Joinpoints	2013	82.45	83.62	Joinpoint 2
45- - 2 Joinpoints	2014	69.16	72.57
45- - 2 Joinpoints	2015	65.81	62.98
45- - 2 Joinpoints	2016	53.86	54.66
45- - 2 Joinpoints	2017	47.49	47.44
45- - 3 Joinpoints	1972	166.63	162.76
45- - 3 Joinpoints	1973	144.69	160.61
45- - 3 Joinpoints	1974	163.68	158.49
45- - 3 Joinpoints	1975	164.51	156.4
45- - 3 Joinpoints	1976	142.03	154.34
45- - 3 Joinpoints	1977	157.54	152.3
45- - 3 Joinpoints	1978	169.02	150.29
45- - 3 Joinpoints	1979	161.98	148.31
45- - 3 Joinpoints	1980	135.95	146.35
45- - 3 Joinpoints	1981	122.66	144.42
45- - 3 Joinpoints	1982	145.8	142.51
45- - 3 Joinpoints	1983	130.02	140.63
45- - 3 Joinpoints	1984	149.31	138.78
45- - 3 Joinpoints	1985	159.47	136.95
45- - 3 Joinpoints	1986	146.98	135.14
45- - 3 Joinpoints	1987	132.5	133.36
45- - 3 Joinpoints	1988	127.75	131.6
45- - 3 Joinpoints	1989	121.26	129.86
45- - 3 Joinpoints	1990	116.67	128.15
45- - 3 Joinpoints	1991	113.24	126.45
45- - 3 Joinpoints	1992	113.58	124.79
45- - 3 Joinpoints	1993	137.96	123.14
45- - 3 Joinpoints	1994	139.24	121.51
45- - 3 Joinpoints	1995	125.36	119.91
45- - 3 Joinpoints	1996	114.49	118.33
45- - 3 Joinpoints	1997	111.09	116.77
45- - 3 Joinpoints	1998	112.21	115.23	Joinpoint 1
45- - 3 Joinpoints	1999	130.59	120.11
45- - 3 Joinpoints	2000	120.42	125.2
45- - 3 Joinpoints	2001	130.34	130.51
45- - 3 Joinpoints	2002	144.7	136.04	Joinpoint 2
45- - 3 Joinpoints	2003	118.49	130.04
45- - 3 Joinpoints	2004	132.48	124.31
45- - 3 Joinpoints	2005	128.69	118.83
45- - 3 Joinpoints	2006	97.56	113.6
45- - 3 Joinpoints	2007	105.85	108.59
45- - 3 Joinpoints	2008	108.45	103.8
45- - 3 Joinpoints	2009	96.88	99.23
45- - 3 Joinpoints	2010	98.39	94.86
45- - 3 Joinpoints	2011	90.29	90.68
45- - 3 Joinpoints	2012	89.3	86.68
45- - 3 Joinpoints	2013	82.45	82.86	Joinpoint 3
45- - 3 Joinpoints	2014	69.16	72.13
45- - 3 Joinpoints	2015	65.81	62.79
45- - 3 Joinpoints	2016	53.86	54.66
45- - 3 Joinpoints	2017	47.49	47.58
45- - 4 Joinpoints	1972	166.63	159.1
45- - 4 Joinpoints	1973	144.69	157.77
45- - 4 Joinpoints	1974	163.68	156.46
45- - 4 Joinpoints	1975	164.51	155.15
45- - 4 Joinpoints	1976	142.03	153.85
45- - 4 Joinpoints	1977	157.54	152.57
45- - 4 Joinpoints	1978	169.02	151.29
45- - 4 Joinpoints	1979	161.98	150.03
45- - 4 Joinpoints	1980	135.95	148.77
45- - 4 Joinpoints	1981	122.66	147.53
45- - 4 Joinpoints	1982	145.8	146.3
45- - 4 Joinpoints	1983	130.02	145.07
45- - 4 Joinpoints	1984	149.31	143.86
45- - 4 Joinpoints	1985	159.47	142.66
45- - 4 Joinpoints	1986	146.98	141.46	Joinpoint 1
45- - 4 Joinpoints	1987	132.5	133.68
45- - 4 Joinpoints	1988	127.75	126.32
45- - 4 Joinpoints	1989	121.26	119.37	Joinpoint 2
45- - 4 Joinpoints	1990	116.67	119.84
45- - 4 Joinpoints	1991	113.24	120.31
45- - 4 Joinpoints	1992	113.58	120.78
45- - 4 Joinpoints	1993	137.96	121.25
45- - 4 Joinpoints	1994	139.24	121.73
45- - 4 Joinpoints	1995	125.36	122.2
45- - 4 Joinpoints	1996	114.49	122.68
45- - 4 Joinpoints	1997	111.09	123.16
45- - 4 Joinpoints	1998	112.21	123.65
45- - 4 Joinpoints	1999	130.59	124.13
45- - 4 Joinpoints	2000	120.42	124.62
45- - 4 Joinpoints	2001	130.34	125.1
45- - 4 Joinpoints	2002	144.7	125.59
45- - 4 Joinpoints	2003	118.49	126.08
45- - 4 Joinpoints	2004	132.48	126.58	Joinpoint 3
45- - 4 Joinpoints	2005	128.69	120.68
45- - 4 Joinpoints	2006	97.56	115.06
45- - 4 Joinpoints	2007	105.85	109.7
45- - 4 Joinpoints	2008	108.45	104.59
45- - 4 Joinpoints	2009	96.88	99.72
45- - 4 Joinpoints	2010	98.39	95.08
45- - 4 Joinpoints	2011	90.29	90.65
45- - 4 Joinpoints	2012	89.3	86.43
45- - 4 Joinpoints	2013	82.45	82.4	Joinpoint 4
45- - 4 Joinpoints	2014	69.16	71.86
45- - 4 Joinpoints	2015	65.81	62.67
45- - 4 Joinpoints	2016	53.86	54.66
45- - 4 Joinpoints	2017	47.49	47.67
45- - 5 Joinpoints	1972	166.63	166.27
45- - 5 Joinpoints	1973	144.69	163.55
45- - 5 Joinpoints	1974	163.68	160.87
45- - 5 Joinpoints	1975	164.51	158.23
45- - 5 Joinpoints	1976	142.03	155.64
45- - 5 Joinpoints	1977	157.54	153.09
45- - 5 Joinpoints	1978	169.02	150.58
45- - 5 Joinpoints	1979	161.98	148.12
45- - 5 Joinpoints	1980	135.95	145.69
45- - 5 Joinpoints	1981	122.66	143.3
45- - 5 Joinpoints	1982	145.8	140.95
45- - 5 Joinpoints	1983	130.02	138.65
45- - 5 Joinpoints	1984	149.31	136.37
45- - 5 Joinpoints	1985	159.47	134.14
45- - 5 Joinpoints	1986	146.98	131.94
45- - 5 Joinpoints	1987	132.5	129.78
45- - 5 Joinpoints	1988	127.75	127.65
45- - 5 Joinpoints	1989	121.26	125.56
45- - 5 Joinpoints	1990	116.67	123.51
45- - 5 Joinpoints	1991	113.24	121.48	Joinpoint 1
45- - 5 Joinpoints	1992	113.58	126.25
45- - 5 Joinpoints	1993	137.96	131.2
45- - 5 Joinpoints	1994	139.24	136.35	Joinpoint 2
45- - 5 Joinpoints	1995	125.36	126.97
45- - 5 Joinpoints	1996	114.49	118.24
45- - 5 Joinpoints	1997	111.09	110.1	Joinpoint 3
45- - 5 Joinpoints	1998	112.21	114.89
45- - 5 Joinpoints	1999	130.59	119.89
45- - 5 Joinpoints	2000	120.42	125.1
45- - 5 Joinpoints	2001	130.34	130.55
45- - 5 Joinpoints	2002	144.7	136.22	Joinpoint 4
45- - 5 Joinpoints	2003	118.49	130.2
45- - 5 Joinpoints	2004	132.48	124.44
45- - 5 Joinpoints	2005	128.69	118.93
45- - 5 Joinpoints	2006	97.56	113.67
45- - 5 Joinpoints	2007	105.85	108.65
45- - 5 Joinpoints	2008	108.45	103.84
45- - 5 Joinpoints	2009	96.88	99.25
45- - 5 Joinpoints	2010	98.39	94.86
45- - 5 Joinpoints	2011	90.29	90.66
45- - 5 Joinpoints	2012	89.3	86.65
45- - 5 Joinpoints	2013	82.45	82.82	Joinpoint 5
45- - 5 Joinpoints	2014	69.16	72.11
45- - 5 Joinpoints	2015	65.81	62.78
45- - 5 Joinpoints	2016	53.86	54.66
45- - 5 Joinpoints	2017	47.49	47.59
55- - 0 Joinpoints	1972	150.71	153.56
55- - 0 Joinpoints	1973	140.46	152.26
55- - 0 Joinpoints	1974	158.4	150.96
55- - 0 Joinpoints	1975	159.97	149.67
55- - 0 Joinpoints	1976	155.7	148.4
55- - 0 Joinpoints	1977	143.66	147.13
55- - 0 Joinpoints	1978	150.36	145.88
55- - 0 Joinpoints	1979	135.22	144.64
55- - 0 Joinpoints	1980	143.6	143.41
55- - 0 Joinpoints	1981	130.49	142.18
55- - 0 Joinpoints	1982	130.48	140.97
55- - 0 Joinpoints	1983	136.55	139.77
55- - 0 Joinpoints	1984	154.69	138.58
55- - 0 Joinpoints	1985	143.52	137.4
55- - 0 Joinpoints	1986	132.89	136.23
55- - 0 Joinpoints	1987	152.82	135.07
55- - 0 Joinpoints	1988	116.76	133.92
55- - 0 Joinpoints	1989	86.89	132.78
55- - 0 Joinpoints	1990	128.74	131.65
55- - 0 Joinpoints	1991	122.5	130.53
55- - 0 Joinpoints	1992	116.92	129.41
55- - 0 Joinpoints	1993	126.15	128.31
55- - 0 Joinpoints	1994	140.74	127.22
55- - 0 Joinpoints	1995	138.17	126.13
55- - 0 Joinpoints	1996	149.17	125.06
55- - 0 Joinpoints	1997	160.54	123.99
55- - 0 Joinpoints	1998	125.39	122.94
55- - 0 Joinpoints	1999	141.74	121.89
55- - 0 Joinpoints	2000	147.22	120.85
55- - 0 Joinpoints	2001	127.82	119.82
55- - 0 Joinpoints	2002	115.97	118.8
55- - 0 Joinpoints	2003	117.87	117.79
55- - 0 Joinpoints	2004	115.64	116.79
55- - 0 Joinpoints	2005	111.46	115.79
55- - 0 Joinpoints	2006	120.63	114.81
55- - 0 Joinpoints	2007	109.39	113.83
55- - 0 Joinpoints	2008	118.12	112.86
55- - 0 Joinpoints	2009	106.2	111.9
55- - 0 Joinpoints	2010	103.33	110.94
55- - 0 Joinpoints	2011	114.96	110
55- - 0 Joinpoints	2012	121.64	109.06
55- - 0 Joinpoints	2013	101.68	108.13
55- - 0 Joinpoints	2014	93.7	107.21
55- - 0 Joinpoints	2015	109.85	106.3
55- - 0 Joinpoints	2016	97.42	105.39
55- - 0 Joinpoints	2017	91.31	104.49
55- - 1 Joinpoint	1972	150.71	146.63
55- - 1 Joinpoint	1973	140.46	145.93
55- - 1 Joinpoint	1974	158.4	145.23
55- - 1 Joinpoint	1975	159.97	144.54
55- - 1 Joinpoint	1976	155.7	143.85
55- - 1 Joinpoint	1977	143.66	143.17
55- - 1 Joinpoint	1978	150.36	142.49
55- - 1 Joinpoint	1979	135.22	141.81
55- - 1 Joinpoint	1980	143.6	141.13
55- - 1 Joinpoint	1981	130.49	140.46
55- - 1 Joinpoint	1982	130.48	139.79
55- - 1 Joinpoint	1983	136.55	139.12
55- - 1 Joinpoint	1984	154.69	138.46
55- - 1 Joinpoint	1985	143.52	137.8
55- - 1 Joinpoint	1986	132.89	137.14
55- - 1 Joinpoint	1987	152.82	136.49
55- - 1 Joinpoint	1988	116.76	135.84
55- - 1 Joinpoint	1989	86.89	135.19
55- - 1 Joinpoint	1990	128.74	134.55
55- - 1 Joinpoint	1991	122.5	133.91
55- - 1 Joinpoint	1992	116.92	133.27
55- - 1 Joinpoint	1993	126.15	132.63
55- - 1 Joinpoint	1994	140.74	132
55- - 1 Joinpoint	1995	138.17	131.37
55- - 1 Joinpoint	1996	149.17	130.75
55- - 1 Joinpoint	1997	160.54	130.12
55- - 1 Joinpoint	1998	125.39	129.5
55- - 1 Joinpoint	1999	141.74	128.88
55- - 1 Joinpoint	2000	147.22	128.27	Joinpoint 1
55- - 1 Joinpoint	2001	127.82	126.18
55- - 1 Joinpoint	2002	115.97	124.12
55- - 1 Joinpoint	2003	117.87	122.1
55- - 1 Joinpoint	2004	115.64	120.11
55- - 1 Joinpoint	2005	111.46	118.15
55- - 1 Joinpoint	2006	120.63	116.22
55- - 1 Joinpoint	2007	109.39	114.33
55- - 1 Joinpoint	2008	118.12	112.46
55- - 1 Joinpoint	2009	106.2	110.63
55- - 1 Joinpoint	2010	103.33	108.83
55- - 1 Joinpoint	2011	114.96	107.05
55- - 1 Joinpoint	2012	121.64	105.31
55- - 1 Joinpoint	2013	101.68	103.59
55- - 1 Joinpoint	2014	93.7	101.9
55- - 1 Joinpoint	2015	109.85	100.24
55- - 1 Joinpoint	2016	97.42	98.6
55- - 1 Joinpoint	2017	91.31	97
55- - 2 Joinpoints	1972	150.71	157.83
55- - 2 Joinpoints	1973	140.46	155.56
55- - 2 Joinpoints	1974	158.4	153.32
55- - 2 Joinpoints	1975	159.97	151.12
55- - 2 Joinpoints	1976	155.7	148.94
55- - 2 Joinpoints	1977	143.66	146.8
55- - 2 Joinpoints	1978	150.36	144.69
55- - 2 Joinpoints	1979	135.22	142.61
55- - 2 Joinpoints	1980	143.6	140.56
55- - 2 Joinpoints	1981	130.49	138.53
55- - 2 Joinpoints	1982	130.48	136.54
55- - 2 Joinpoints	1983	136.55	134.58
55- - 2 Joinpoints	1984	154.69	132.64
55- - 2 Joinpoints	1985	143.52	130.73
55- - 2 Joinpoints	1986	132.89	128.85
55- - 2 Joinpoints	1987	152.82	127
55- - 2 Joinpoints	1988	116.76	125.17
55- - 2 Joinpoints	1989	86.89	123.37
55- - 2 Joinpoints	1990	128.74	121.6
55- - 2 Joinpoints	1991	122.5	119.85
55- - 2 Joinpoints	1992	116.92	118.13	Joinpoint 1
55- - 2 Joinpoints	1993	126.15	126.73
55- - 2 Joinpoints	1994	140.74	135.95
55- - 2 Joinpoints	1995	138.17	145.85	Joinpoint 2
55- - 2 Joinpoints	1996	149.17	143.06
55- - 2 Joinpoints	1997	160.54	140.32
55- - 2 Joinpoints	1998	125.39	137.64
55- - 2 Joinpoints	1999	141.74	135
55- - 2 Joinpoints	2000	147.22	132.42
55- - 2 Joinpoints	2001	127.82	129.89
55- - 2 Joinpoints	2002	115.97	127.4
55- - 2 Joinpoints	2003	117.87	124.96
55- - 2 Joinpoints	2004	115.64	122.57
55- - 2 Joinpoints	2005	111.46	120.23
55- - 2 Joinpoints	2006	120.63	117.93
55- - 2 Joinpoints	2007	109.39	115.67
55- - 2 Joinpoints	2008	118.12	113.46
55- - 2 Joinpoints	2009	106.2	111.29
55- - 2 Joinpoints	2010	103.33	109.16
55- - 2 Joinpoints	2011	114.96	107.07
55- - 2 Joinpoints	2012	121.64	105.02
55- - 2 Joinpoints	2013	101.68	103.01
55- - 2 Joinpoints	2014	93.7	101.04
55- - 2 Joinpoints	2015	109.85	99.11
55- - 2 Joinpoints	2016	97.42	97.21
55- - 2 Joinpoints	2017	91.31	95.35
55- - 3 Joinpoints	1972	150.71	150.49
55- - 3 Joinpoints	1973	140.46	149.74
55- - 3 Joinpoints	1974	158.4	148.99
55- - 3 Joinpoints	1975	159.97	148.25
55- - 3 Joinpoints	1976	155.7	147.51
55- - 3 Joinpoints	1977	143.66	146.78
55- - 3 Joinpoints	1978	150.36	146.05
55- - 3 Joinpoints	1979	135.22	145.32
55- - 3 Joinpoints	1980	143.6	144.6
55- - 3 Joinpoints	1981	130.49	143.88
55- - 3 Joinpoints	1982	130.48	143.16
55- - 3 Joinpoints	1983	136.55	142.45
55- - 3 Joinpoints	1984	154.69	141.74
55- - 3 Joinpoints	1985	143.52	141.04
55- - 3 Joinpoints	1986	132.89	140.33	Joinpoint 1
55- - 3 Joinpoints	1987	152.82	127.35
55- - 3 Joinpoints	1988	116.76	115.58
55- - 3 Joinpoints	1989	86.89	104.89	Joinpoint 2
55- - 3 Joinpoints	1990	128.74	110.77
55- - 3 Joinpoints	1991	122.5	116.98
55- - 3 Joinpoints	1992	116.92	123.55
55- - 3 Joinpoints	1993	126.15	130.48
55- - 3 Joinpoints	1994	140.74	137.8
55- - 3 Joinpoints	1995	138.17	145.53	Joinpoint 3
55- - 3 Joinpoints	1996	149.17	142.76
55- - 3 Joinpoints	1997	160.54	140.05
55- - 3 Joinpoints	1998	125.39	137.39
55- - 3 Joinpoints	1999	141.74	134.78
55- - 3 Joinpoints	2000	147.22	132.22
55- - 3 Joinpoints	2001	127.82	129.71
55- - 3 Joinpoints	2002	115.97	127.25
55- - 3 Joinpoints	2003	117.87	124.83
55- - 3 Joinpoints	2004	115.64	122.46
55- - 3 Joinpoints	2005	111.46	120.14
55- - 3 Joinpoints	2006	120.63	117.86
55- - 3 Joinpoints	2007	109.39	115.62
55- - 3 Joinpoints	2008	118.12	113.42
55- - 3 Joinpoints	2009	106.2	111.27
55- - 3 Joinpoints	2010	103.33	109.16
55- - 3 Joinpoints	2011	114.96	107.08
55- - 3 Joinpoints	2012	121.64	105.05
55- - 3 Joinpoints	2013	101.68	103.06
55- - 3 Joinpoints	2014	93.7	101.1
55- - 3 Joinpoints	2015	109.85	99.18
55- - 3 Joinpoints	2016	97.42	97.3
55- - 3 Joinpoints	2017	91.31	95.45
55- - 4 Joinpoints	1972	150.71	150.58
55- - 4 Joinpoints	1973	140.46	149.81
55- - 4 Joinpoints	1974	158.4	149.04
55- - 4 Joinpoints	1975	159.97	148.28
55- - 4 Joinpoints	1976	155.7	147.52
55- - 4 Joinpoints	1977	143.66	146.77
55- - 4 Joinpoints	1978	150.36	146.01
55- - 4 Joinpoints	1979	135.22	145.27
55- - 4 Joinpoints	1980	143.6	144.52
55- - 4 Joinpoints	1981	130.49	143.78
55- - 4 Joinpoints	1982	130.48	143.05
55- - 4 Joinpoints	1983	136.55	142.31
55- - 4 Joinpoints	1984	154.69	141.59
55- - 4 Joinpoints	1985	143.52	140.86
55- - 4 Joinpoints	1986	132.89	140.14	Joinpoint 1
55- - 4 Joinpoints	1987	152.82	127.86
55- - 4 Joinpoints	1988	116.76	116.66
55- - 4 Joinpoints	1989	86.89	106.44	Joinpoint 2
55- - 4 Joinpoints	1990	128.74	111.47
55- - 4 Joinpoints	1991	122.5	116.73
55- - 4 Joinpoints	1992	116.92	122.25
55- - 4 Joinpoints	1993	126.15	128.03
55- - 4 Joinpoints	1994	140.74	134.08
55- - 4 Joinpoints	1995	138.17	140.42
55- - 4 Joinpoints	1996	149.17	147.05
55- - 4 Joinpoints	1997	160.54	154	Joinpoint 3
55- - 4 Joinpoints	1998	125.39	146.81
55- - 4 Joinpoints	1999	141.74	139.95
55- - 4 Joinpoints	2000	147.22	133.42
55- - 4 Joinpoints	2001	127.82	127.19
55- - 4 Joinpoints	2002	115.97	121.25	Joinpoint 4
55- - 4 Joinpoints	2003	117.87	119.56
55- - 4 Joinpoints	2004	115.64	117.9
55- - 4 Joinpoints	2005	111.46	116.26
55- - 4 Joinpoints	2006	120.63	114.65
55- - 4 Joinpoints	2007	109.39	113.05
55- - 4 Joinpoints	2008	118.12	111.48
55- - 4 Joinpoints	2009	106.2	109.93
55- - 4 Joinpoints	2010	103.33	108.41
55- - 4 Joinpoints	2011	114.96	106.9
55- - 4 Joinpoints	2012	121.64	105.42
55- - 4 Joinpoints	2013	101.68	103.95
55- - 4 Joinpoints	2014	93.7	102.51
55- - 4 Joinpoints	2015	109.85	101.08
55- - 4 Joinpoints	2016	97.42	99.68
55- - 4 Joinpoints	2017	91.31	98.29
55- - 5 Joinpoints	1972	150.71	155.96
55- - 5 Joinpoints	1973	140.46	153.78
55- - 5 Joinpoints	1974	158.4	151.63
55- - 5 Joinpoints	1975	159.97	149.51
55- - 5 Joinpoints	1976	155.7	147.43
55- - 5 Joinpoints	1977	143.66	145.36
55- - 5 Joinpoints	1978	150.36	143.33
55- - 5 Joinpoints	1979	135.22	141.33
55- - 5 Joinpoints	1980	143.6	139.35
55- - 5 Joinpoints	1981	130.49	137.41
55- - 5 Joinpoints	1982	130.48	135.49	Joinpoint 1
55- - 5 Joinpoints	1983	136.55	138.78
55- - 5 Joinpoints	1984	154.69	142.16
55- - 5 Joinpoints	1985	143.52	145.62
55- - 5 Joinpoints	1986	132.89	149.16	Joinpoint 2
55- - 5 Joinpoints	1987	152.82	132.92
55- - 5 Joinpoints	1988	116.76	118.45
55- - 5 Joinpoints	1989	86.89	105.56	Joinpoint 3
55- - 5 Joinpoints	1990	128.74	110.7
55- - 5 Joinpoints	1991	122.5	116.08
55- - 5 Joinpoints	1992	116.92	121.74
55- - 5 Joinpoints	1993	126.15	127.66
55- - 5 Joinpoints	1994	140.74	133.88
55- - 5 Joinpoints	1995	138.17	140.39
55- - 5 Joinpoints	1996	149.17	147.23
55- - 5 Joinpoints	1997	160.54	154.4	Joinpoint 4
55- - 5 Joinpoints	1998	125.39	147.1
55- - 5 Joinpoints	1999	141.74	140.15
55- - 5 Joinpoints	2000	147.22	133.52
55- - 5 Joinpoints	2001	127.82	127.21
55- - 5 Joinpoints	2002	115.97	121.2	Joinpoint 5
55- - 5 Joinpoints	2003	117.87	119.52
55- - 5 Joinpoints	2004	115.64	117.87
55- - 5 Joinpoints	2005	111.46	116.23
55- - 5 Joinpoints	2006	120.63	114.62
55- - 5 Joinpoints	2007	109.39	113.03
55- - 5 Joinpoints	2008	118.12	111.47
55- - 5 Joinpoints	2009	106.2	109.92
55- - 5 Joinpoints	2010	103.33	108.4
55- - 5 Joinpoints	2011	114.96	106.9
55- - 5 Joinpoints	2012	121.64	105.41
55- - 5 Joinpoints	2013	101.68	103.95
55- - 5 Joinpoints	2014	93.7	102.51
55- - 5 Joinpoints	2015	109.85	101.09
55- - 5 Joinpoints	2016	97.42	99.69
55- - 5 Joinpoints	2017	91.31	98.31
65- - 0 Joinpoints	1972	121.77	98.26
65- - 0 Joinpoints	1973	105.36	99.19
65- - 0 Joinpoints	1974	108.75	100.13
65- - 0 Joinpoints	1975	118.6	101.08
65- - 0 Joinpoints	1976	104.77	102.03
65- - 0 Joinpoints	1977	111.31	103
65- - 0 Joinpoints	1978	107.41	103.98
65- - 0 Joinpoints	1979	93.64	104.96
65- - 0 Joinpoints	1980	102.45	105.96
65- - 0 Joinpoints	1981	93.14	106.96
65- - 0 Joinpoints	1982	111.23	107.97
65- - 0 Joinpoints	1983	111.85	109
65- - 0 Joinpoints	1984	112.63	110.03
65- - 0 Joinpoints	1985	136.9	111.07
65- - 0 Joinpoints	1986	87.89	112.12
65- - 0 Joinpoints	1987	92.44	113.19
65- - 0 Joinpoints	1988	83.24	114.26
65- - 0 Joinpoints	1989	79.34	115.34
65- - 0 Joinpoints	1990	86.67	116.43
65- - 0 Joinpoints	1991	103.62	117.54
65- - 0 Joinpoints	1992	81.98	118.65
65- - 0 Joinpoints	1993	110.51	119.77
65- - 0 Joinpoints	1994	163.49	120.91
65- - 0 Joinpoints	1995	139.67	122.05
65- - 0 Joinpoints	1996	128.5	123.21
65- - 0 Joinpoints	1997	146.63	124.38
65- - 0 Joinpoints	1998	140.77	125.56
65- - 0 Joinpoints	1999	119.92	126.75
65- - 0 Joinpoints	2000	129.5	127.95
65- - 0 Joinpoints	2001	129.9	129.16
65- - 0 Joinpoints	2002	144.69	130.38
65- - 0 Joinpoints	2003	136.91	131.62
65- - 0 Joinpoints	2004	188.75	132.87
65- - 0 Joinpoints	2005	170.35	134.12
65- - 0 Joinpoints	2006	183.86	135.39
65- - 0 Joinpoints	2007	135.15	136.68
65- - 0 Joinpoints	2008	177.65	137.97
65- - 0 Joinpoints	2009	159.61	139.28
65- - 0 Joinpoints	2010	114.87	140.6
65- - 0 Joinpoints	2011	132.29	141.93
65- - 0 Joinpoints	2012	141.53	143.28
65- - 0 Joinpoints	2013	138.42	144.63
65- - 0 Joinpoints	2014	117.47	146
65- - 0 Joinpoints	2015	142.83	147.39
65- - 0 Joinpoints	2016	137.81	148.78
65- - 0 Joinpoints	2017	131.77	150.19
65- - 1 Joinpoint	1972	121.77	111.18
65- - 1 Joinpoint	1973	105.36	110.66
65- - 1 Joinpoint	1974	108.75	110.15
65- - 1 Joinpoint	1975	118.6	109.63
65- - 1 Joinpoint	1976	104.77	109.12
65- - 1 Joinpoint	1977	111.31	108.62
65- - 1 Joinpoint	1978	107.41	108.11
65- - 1 Joinpoint	1979	93.64	107.61
65- - 1 Joinpoint	1980	102.45	107.11
65- - 1 Joinpoint	1981	93.14	106.61
65- - 1 Joinpoint	1982	111.23	106.11
65- - 1 Joinpoint	1983	111.85	105.62
65- - 1 Joinpoint	1984	112.63	105.13
65- - 1 Joinpoint	1985	136.9	104.64
65- - 1 Joinpoint	1986	87.89	104.15
65- - 1 Joinpoint	1987	92.44	103.67	Joinpoint 1
65- - 1 Joinpoint	1988	83.24	105.18
65- - 1 Joinpoint	1989	79.34	106.71
65- - 1 Joinpoint	1990	86.67	108.27
65- - 1 Joinpoint	1991	103.62	109.85
65- - 1 Joinpoint	1992	81.98	111.45
65- - 1 Joinpoint	1993	110.51	113.08
65- - 1 Joinpoint	1994	163.49	114.73
65- - 1 Joinpoint	1995	139.67	116.4
65- - 1 Joinpoint	1996	128.5	118.1
65- - 1 Joinpoint	1997	146.63	119.82
65- - 1 Joinpoint	1998	140.77	121.57
65- - 1 Joinpoint	1999	119.92	123.34
65- - 1 Joinpoint	2000	129.5	125.14
65- - 1 Joinpoint	2001	129.9	126.97
65- - 1 Joinpoint	2002	144.69	128.82
65- - 1 Joinpoint	2003	136.91	130.7
65- - 1 Joinpoint	2004	188.75	132.61
65- - 1 Joinpoint	2005	170.35	134.54
65- - 1 Joinpoint	2006	183.86	136.51
65- - 1 Joinpoint	2007	135.15	138.5
65- - 1 Joinpoint	2008	177.65	140.52
65- - 1 Joinpoint	2009	159.61	142.57
65- - 1 Joinpoint	2010	114.87	144.65
65- - 1 Joinpoint	2011	132.29	146.76
65- - 1 Joinpoint	2012	141.53	148.9
65- - 1 Joinpoint	2013	138.42	151.07
65- - 1 Joinpoint	2014	117.47	153.28
65- - 1 Joinpoint	2015	142.83	155.51
65- - 1 Joinpoint	2016	137.81	157.78
65- - 1 Joinpoint	2017	131.77	160.08
65- - 2 Joinpoints	1972	121.77	115.16
65- - 2 Joinpoints	1973	105.36	113.79
65- - 2 Joinpoints	1974	108.75	112.43
65- - 2 Joinpoints	1975	118.6	111.1
65- - 2 Joinpoints	1976	104.77	109.78
65- - 2 Joinpoints	1977	111.31	108.47
65- - 2 Joinpoints	1978	107.41	107.18
65- - 2 Joinpoints	1979	93.64	105.91
65- - 2 Joinpoints	1980	102.45	104.65
65- - 2 Joinpoints	1981	93.14	103.4
65- - 2 Joinpoints	1982	111.23	102.17
65- - 2 Joinpoints	1983	111.85	100.96
65- - 2 Joinpoints	1984	112.63	99.76
65- - 2 Joinpoints	1985	136.9	98.57
65- - 2 Joinpoints	1986	87.89	97.4
65- - 2 Joinpoints	1987	92.44	96.24
65- - 2 Joinpoints	1988	83.24	95.1
65- - 2 Joinpoints	1989	79.34	93.97
65- - 2 Joinpoints	1990	86.67	92.85
65- - 2 Joinpoints	1991	103.62	91.74
65- - 2 Joinpoints	1992	81.98	90.65	Joinpoint 1
65- - 2 Joinpoints	1993	110.51	106.61
65- - 2 Joinpoints	1994	163.49	125.38
65- - 2 Joinpoints	1995	139.67	147.45	Joinpoint 2
65- - 2 Joinpoints	1996	128.5	147.03
65- - 2 Joinpoints	1997	146.63	146.61
65- - 2 Joinpoints	1998	140.77	146.19
65- - 2 Joinpoints	1999	119.92	145.78
65- - 2 Joinpoints	2000	129.5	145.36
65- - 2 Joinpoints	2001	129.9	144.95
65- - 2 Joinpoints	2002	144.69	144.53
65- - 2 Joinpoints	2003	136.91	144.12
65- - 2 Joinpoints	2004	188.75	143.71
65- - 2 Joinpoints	2005	170.35	143.3
65- - 2 Joinpoints	2006	183.86	142.89
65- - 2 Joinpoints	2007	135.15	142.48
65- - 2 Joinpoints	2008	177.65	142.08
65- - 2 Joinpoints	2009	159.61	141.67
65- - 2 Joinpoints	2010	114.87	141.27
65- - 2 Joinpoints	2011	132.29	140.87
65- - 2 Joinpoints	2012	141.53	140.46
65- - 2 Joinpoints	2013	138.42	140.06
65- - 2 Joinpoints	2014	117.47	139.66
65- - 2 Joinpoints	2015	142.83	139.27
65- - 2 Joinpoints	2016	137.81	138.87
65- - 2 Joinpoints	2017	131.77	138.47
65- - 3 Joinpoints	1972	121.77	116.82
65- - 3 Joinpoints	1973	105.36	115.16
65- - 3 Joinpoints	1974	108.75	113.52
65- - 3 Joinpoints	1975	118.6	111.9
65- - 3 Joinpoints	1976	104.77	110.31
65- - 3 Joinpoints	1977	111.31	108.74
65- - 3 Joinpoints	1978	107.41	107.19
65- - 3 Joinpoints	1979	93.64	105.66
65- - 3 Joinpoints	1980	102.45	104.16
65- - 3 Joinpoints	1981	93.14	102.67
65- - 3 Joinpoints	1982	111.23	101.21
65- - 3 Joinpoints	1983	111.85	99.77
65- - 3 Joinpoints	1984	112.63	98.35
65- - 3 Joinpoints	1985	136.9	96.95
65- - 3 Joinpoints	1986	87.89	95.57
65- - 3 Joinpoints	1987	92.44	94.21
65- - 3 Joinpoints	1988	83.24	92.87
65- - 3 Joinpoints	1989	79.34	91.54
65- - 3 Joinpoints	1990	86.67	90.24
65- - 3 Joinpoints	1991	103.62	88.96	Joinpoint 1
65- - 3 Joinpoints	1992	81.98	101.15
65- - 3 Joinpoints	1993	110.51	115.01
65- - 3 Joinpoints	1994	163.49	130.78	Joinpoint 2
65- - 3 Joinpoints	1995	139.67	132.86
65- - 3 Joinpoints	1996	128.5	134.98
65- - 3 Joinpoints	1997	146.63	137.14
65- - 3 Joinpoints	1998	140.77	139.33
65- - 3 Joinpoints	1999	119.92	141.55
65- - 3 Joinpoints	2000	129.5	143.81
65- - 3 Joinpoints	2001	129.9	146.1
65- - 3 Joinpoints	2002	144.69	148.43
65- - 3 Joinpoints	2003	136.91	150.8
65- - 3 Joinpoints	2004	188.75	153.21
65- - 3 Joinpoints	2005	170.35	155.65
65- - 3 Joinpoints	2006	183.86	158.14	Joinpoint 3
65- - 3 Joinpoints	2007	135.15	154.94
65- - 3 Joinpoints	2008	177.65	151.8
65- - 3 Joinpoints	2009	159.61	148.73
65- - 3 Joinpoints	2010	114.87	145.72
65- - 3 Joinpoints	2011	132.29	142.77
65- - 3 Joinpoints	2012	141.53	139.89
65- - 3 Joinpoints	2013	138.42	137.06
65- - 3 Joinpoints	2014	117.47	134.28
65- - 3 Joinpoints	2015	142.83	131.57
65- - 3 Joinpoints	2016	137.81	128.9
65- - 3 Joinpoints	2017	131.77	126.3
65- - 4 Joinpoints	1972	121.77	108.82
65- - 4 Joinpoints	1973	105.36	108.82
65- - 4 Joinpoints	1974	108.75	108.82
65- - 4 Joinpoints	1975	118.6	108.82
65- - 4 Joinpoints	1976	104.77	108.83
65- - 4 Joinpoints	1977	111.31	108.83
65- - 4 Joinpoints	1978	107.41	108.83
65- - 4 Joinpoints	1979	93.64	108.83
65- - 4 Joinpoints	1980	102.45	108.83
65- - 4 Joinpoints	1981	93.14	108.84
65- - 4 Joinpoints	1982	111.23	108.84
65- - 4 Joinpoints	1983	111.85	108.84
65- - 4 Joinpoints	1984	112.63	108.84
65- - 4 Joinpoints	1985	136.9	108.84	Joinpoint 1
65- - 4 Joinpoints	1986	87.89	99.43
65- - 4 Joinpoints	1987	92.44	90.83
65- - 4 Joinpoints	1988	83.24	82.98
65- - 4 Joinpoints	1989	79.34	75.8	Joinpoint 2
65- - 4 Joinpoints	1990	86.67	84.35
65- - 4 Joinpoints	1991	103.62	93.86
65- - 4 Joinpoints	1992	81.98	104.44
65- - 4 Joinpoints	1993	110.51	116.22
65- - 4 Joinpoints	1994	163.49	129.32	Joinpoint 3
65- - 4 Joinpoints	1995	139.67	131.55
65- - 4 Joinpoints	1996	128.5	133.81
65- - 4 Joinpoints	1997	146.63	136.1
65- - 4 Joinpoints	1998	140.77	138.44
65- - 4 Joinpoints	1999	119.92	140.82
65- - 4 Joinpoints	2000	129.5	143.24
65- - 4 Joinpoints	2001	129.9	145.7
65- - 4 Joinpoints	2002	144.69	148.2
65- - 4 Joinpoints	2003	136.91	150.75
65- - 4 Joinpoints	2004	188.75	153.33
65- - 4 Joinpoints	2005	170.35	155.97
65- - 4 Joinpoints	2006	183.86	158.65	Joinpoint 4
65- - 4 Joinpoints	2007	135.15	155.37
65- - 4 Joinpoints	2008	177.65	152.16
65- - 4 Joinpoints	2009	159.61	149.02
65- - 4 Joinpoints	2010	114.87	145.95
65- - 4 Joinpoints	2011	132.29	142.93
65- - 4 Joinpoints	2012	141.53	139.98
65- - 4 Joinpoints	2013	138.42	137.09
65- - 4 Joinpoints	2014	117.47	134.26
65- - 4 Joinpoints	2015	142.83	131.49
65- - 4 Joinpoints	2016	137.81	128.78
65- - 4 Joinpoints	2017	131.77	126.12
65- - 5 Joinpoints	1972	121.77	108.71
65- - 5 Joinpoints	1973	105.36	108.74
65- - 5 Joinpoints	1974	108.75	108.77
65- - 5 Joinpoints	1975	118.6	108.8
65- - 5 Joinpoints	1976	104.77	108.83
65- - 5 Joinpoints	1977	111.31	108.86
65- - 5 Joinpoints	1978	107.41	108.89
65- - 5 Joinpoints	1979	93.64	108.92
65- - 5 Joinpoints	1980	102.45	108.95
65- - 5 Joinpoints	1981	93.14	108.98
65- - 5 Joinpoints	1982	111.23	109.01
65- - 5 Joinpoints	1983	111.85	109.04
65- - 5 Joinpoints	1984	112.63	109.07
65- - 5 Joinpoints	1985	136.9	109.1	Joinpoint 1
65- - 5 Joinpoints	1986	87.89	99.16
65- - 5 Joinpoints	1987	92.44	90.13
65- - 5 Joinpoints	1988	83.24	81.93
65- - 5 Joinpoints	1989	79.34	74.47	Joinpoint 2
65- - 5 Joinpoints	1990	86.67	84.27
65- - 5 Joinpoints	1991	103.62	95.37
65- - 5 Joinpoints	1992	81.98	107.92
65- - 5 Joinpoints	1993	110.51	122.13
65- - 5 Joinpoints	1994	163.49	138.21	Joinpoint 3
65- - 5 Joinpoints	1995	139.67	136.67
65- - 5 Joinpoints	1996	128.5	135.16
65- - 5 Joinpoints	1997	146.63	133.65
65- - 5 Joinpoints	1998	140.77	132.17
65- - 5 Joinpoints	1999	119.92	130.7
65- - 5 Joinpoints	2000	129.5	129.25
65- - 5 Joinpoints	2001	129.9	127.81	Joinpoint 4
65- - 5 Joinpoints	2002	144.69	140.52
65- - 5 Joinpoints	2003	136.91	154.48
65- - 5 Joinpoints	2004	188.75	169.84	Joinpoint 5
65- - 5 Joinpoints	2005	170.35	165.85
65- - 5 Joinpoints	2006	183.86	161.96
65- - 5 Joinpoints	2007	135.15	158.16
65- - 5 Joinpoints	2008	177.65	154.45
65- - 5 Joinpoints	2009	159.61	150.82
65- - 5 Joinpoints	2010	114.87	147.29
65- - 5 Joinpoints	2011	132.29	143.83
65- - 5 Joinpoints	2012	141.53	140.45
65- - 5 Joinpoints	2013	138.42	137.16
65- - 5 Joinpoints	2014	117.47	133.94
65- - 5 Joinpoints	2015	142.83	130.8
65- - 5 Joinpoints	2016	137.81	127.73
65- - 5 Joinpoints	2017	131.77	124.73
75- - 0 Joinpoints	1972	73.31	43.74
75- - 0 Joinpoints	1973	48.45	45.35
75- - 0 Joinpoints	1974	68.03	47.02
75- - 0 Joinpoints	1975	115.07	48.75
75- - 0 Joinpoints	1976	39.35	50.55
75- - 0 Joinpoints	1977	76.85	52.41
75- - 0 Joinpoints	1978	37.57	54.34
75- - 0 Joinpoints	1979	73.66	56.35
75- - 0 Joinpoints	1980	72.26	58.42
75- - 0 Joinpoints	1981	42.55	60.58
75- - 0 Joinpoints	1982	62.56	62.81
75- - 0 Joinpoints	1983	103.66	65.12
75- - 0 Joinpoints	1984	51.64	67.52
75- - 0 Joinpoints	1985	49.95	70.01
75- - 0 Joinpoints	1986	69.5	72.59
75- - 0 Joinpoints	1987	49.63	75.27
75- - 0 Joinpoints	1988	25.37	78.04
75- - 0 Joinpoints	1989	51.72	80.92
75- - 0 Joinpoints	1990	60.53	83.9
75- - 0 Joinpoints	1991	75.12	86.99
75- - 0 Joinpoints	1992	31.13	90.2
75- - 0 Joinpoints	1993	112.56	93.52
75- - 0 Joinpoints	1994	90.49	96.97
75- - 0 Joinpoints	1995	118.96	100.54
75- - 0 Joinpoints	1996	161.67	104.24
75- - 0 Joinpoints	1997	142.02	108.09
75- - 0 Joinpoints	1998	139.2	112.07
75- - 0 Joinpoints	1999	88.82	116.2
75- - 0 Joinpoints	2000	111.31	120.48
75- - 0 Joinpoints	2001	133.02	124.92
75- - 0 Joinpoints	2002	131.89	129.52
75- - 0 Joinpoints	2003	137.47	134.3
75- - 0 Joinpoints	2004	146.13	139.25
75- - 0 Joinpoints	2005	164.98	144.38
75- - 0 Joinpoints	2006	158.72	149.7
75- - 0 Joinpoints	2007	190.4	155.22
75- - 0 Joinpoints	2008	192.36	160.94
75- - 0 Joinpoints	2009	188.12	166.87
75- - 0 Joinpoints	2010	168.88	173.02
75- - 0 Joinpoints	2011	165.61	179.39
75- - 0 Joinpoints	2012	171.93	186
75- - 0 Joinpoints	2013	200.82	192.86
75- - 0 Joinpoints	2014	229.71	199.96
75- - 0 Joinpoints	2015	222.1	207.33
75- - 0 Joinpoints	2016	256.67	214.97
75- - 0 Joinpoints	2017	236.1	222.89
75- - 1 Joinpoint	1972	73.31	65.14
75- - 1 Joinpoint	1973	48.45	64.65
75- - 1 Joinpoint	1974	68.03	64.17
75- - 1 Joinpoint	1975	115.07	63.69
75- - 1 Joinpoint	1976	39.35	63.21
75- - 1 Joinpoint	1977	76.85	62.74
75- - 1 Joinpoint	1978	37.57	62.27
75- - 1 Joinpoint	1979	73.66	61.8
75- - 1 Joinpoint	1980	72.26	61.34
75- - 1 Joinpoint	1981	42.55	60.88
75- - 1 Joinpoint	1982	62.56	60.42
75- - 1 Joinpoint	1983	103.66	59.97
75- - 1 Joinpoint	1984	51.64	59.52
75- - 1 Joinpoint	1985	49.95	59.08
75- - 1 Joinpoint	1986	69.5	58.63
75- - 1 Joinpoint	1987	49.63	58.19
75- - 1 Joinpoint	1988	25.37	57.76	Joinpoint 1
75- - 1 Joinpoint	1989	51.72	60.98
75- - 1 Joinpoint	1990	60.53	64.39
75- - 1 Joinpoint	1991	75.12	67.99
75- - 1 Joinpoint	1992	31.13	71.78
75- - 1 Joinpoint	1993	112.56	75.79
75- - 1 Joinpoint	1994	90.49	80.03
75- - 1 Joinpoint	1995	118.96	84.5
75- - 1 Joinpoint	1996	161.67	89.22
75- - 1 Joinpoint	1997	142.02	94.2
75- - 1 Joinpoint	1998	139.2	99.46
75- - 1 Joinpoint	1999	88.82	105.02
75- - 1 Joinpoint	2000	111.31	110.88
75- - 1 Joinpoint	2001	133.02	117.08
75- - 1 Joinpoint	2002	131.89	123.61
75- - 1 Joinpoint	2003	137.47	130.52
75- - 1 Joinpoint	2004	146.13	137.81
75- - 1 Joinpoint	2005	164.98	145.51
75- - 1 Joinpoint	2006	158.72	153.63
75- - 1 Joinpoint	2007	190.4	162.21
75- - 1 Joinpoint	2008	192.36	171.27
75- - 1 Joinpoint	2009	188.12	180.84
75- - 1 Joinpoint	2010	168.88	190.94
75- - 1 Joinpoint	2011	165.61	201.61
75- - 1 Joinpoint	2012	171.93	212.87
75- - 1 Joinpoint	2013	200.82	224.76
75- - 1 Joinpoint	2014	229.71	237.31
75- - 1 Joinpoint	2015	222.1	250.57
75- - 1 Joinpoint	2016	256.67	264.56
75- - 1 Joinpoint	2017	236.1	279.34
75- - 2 Joinpoints	1972	73.31	66.89
75- - 2 Joinpoints	1973	48.45	65.94
75- - 2 Joinpoints	1974	68.03	65.02
75- - 2 Joinpoints	1975	115.07	64.1
75- - 2 Joinpoints	1976	39.35	63.2
75- - 2 Joinpoints	1977	76.85	62.31
75- - 2 Joinpoints	1978	37.57	61.43
75- - 2 Joinpoints	1979	73.66	60.56
75- - 2 Joinpoints	1980	72.26	59.71
75- - 2 Joinpoints	1981	42.55	58.87
75- - 2 Joinpoints	1982	62.56	58.04
75- - 2 Joinpoints	1983	103.66	57.22
75- - 2 Joinpoints	1984	51.64	56.41
75- - 2 Joinpoints	1985	49.95	55.62
75- - 2 Joinpoints	1986	69.5	54.84
75- - 2 Joinpoints	1987	49.63	54.06
75- - 2 Joinpoints	1988	25.37	53.3
75- - 2 Joinpoints	1989	51.72	52.55
75- - 2 Joinpoints	1990	60.53	51.81
75- - 2 Joinpoints	1991	75.12	51.08
75- - 2 Joinpoints	1992	31.13	50.36	Joinpoint 1
75- - 2 Joinpoints	1993	112.56	66.89
75- - 2 Joinpoints	1994	90.49	88.86
75- - 2 Joinpoints	1995	118.96	118.03	Joinpoint 2
75- - 2 Joinpoints	1996	161.67	121.61
75- - 2 Joinpoints	1997	142.02	125.29
75- - 2 Joinpoints	1998	139.2	129.08
75- - 2 Joinpoints	1999	88.82	132.99
75- - 2 Joinpoints	2000	111.31	137.02
75- - 2 Joinpoints	2001	133.02	141.17
75- - 2 Joinpoints	2002	131.89	145.45
75- - 2 Joinpoints	2003	137.47	149.85
75- - 2 Joinpoints	2004	146.13	154.39
75- - 2 Joinpoints	2005	164.98	159.06
75- - 2 Joinpoints	2006	158.72	163.88
75- - 2 Joinpoints	2007	190.4	168.84
75- - 2 Joinpoints	2008	192.36	173.95
75- - 2 Joinpoints	2009	188.12	179.22
75- - 2 Joinpoints	2010	168.88	184.65
75- - 2 Joinpoints	2011	165.61	190.24
75- - 2 Joinpoints	2012	171.93	196
75- - 2 Joinpoints	2013	200.82	201.94
75- - 2 Joinpoints	2014	229.71	208.05
75- - 2 Joinpoints	2015	222.1	214.35
75- - 2 Joinpoints	2016	256.67	220.84
75- - 2 Joinpoints	2017	236.1	227.53
75- - 3 Joinpoints	1972	73.31	66.92
75- - 3 Joinpoints	1973	48.45	65.97
75- - 3 Joinpoints	1974	68.03	65.04
75- - 3 Joinpoints	1975	115.07	64.12
75- - 3 Joinpoints	1976	39.35	63.21
75- - 3 Joinpoints	1977	76.85	62.31
75- - 3 Joinpoints	1978	37.57	61.43
75- - 3 Joinpoints	1979	73.66	60.56
75- - 3 Joinpoints	1980	72.26	59.7
75- - 3 Joinpoints	1981	42.55	58.86
75- - 3 Joinpoints	1982	62.56	58.02
75- - 3 Joinpoints	1983	103.66	57.2
75- - 3 Joinpoints	1984	51.64	56.39
75- - 3 Joinpoints	1985	49.95	55.59
75- - 3 Joinpoints	1986	69.5	54.8
75- - 3 Joinpoints	1987	49.63	54.03
75- - 3 Joinpoints	1988	25.37	53.26
75- - 3 Joinpoints	1989	51.72	52.51
75- - 3 Joinpoints	1990	60.53	51.76
75- - 3 Joinpoints	1991	75.12	51.03
75- - 3 Joinpoints	1992	31.13	50.31	Joinpoint 1
75- - 3 Joinpoints	1993	112.56	68.33
75- - 3 Joinpoints	1994	90.49	92.81
75- - 3 Joinpoints	1995	118.96	126.06
75- - 3 Joinpoints	1996	161.67	171.22	Joinpoint 2
75- - 3 Joinpoints	1997	142.02	149.33
75- - 3 Joinpoints	1998	139.2	130.24
75- - 3 Joinpoints	1999	88.82	113.59	Joinpoint 3
75- - 3 Joinpoints	2000	111.31	118.65
75- - 3 Joinpoints	2001	133.02	123.93
75- - 3 Joinpoints	2002	131.89	129.44
75- - 3 Joinpoints	2003	137.47	135.2
75- - 3 Joinpoints	2004	146.13	141.22
75- - 3 Joinpoints	2005	164.98	147.51
75- - 3 Joinpoints	2006	158.72	154.07
75- - 3 Joinpoints	2007	190.4	160.93
75- - 3 Joinpoints	2008	192.36	168.09
75- - 3 Joinpoints	2009	188.12	175.57
75- - 3 Joinpoints	2010	168.88	183.39
75- - 3 Joinpoints	2011	165.61	191.55
75- - 3 Joinpoints	2012	171.93	200.08
75- - 3 Joinpoints	2013	200.82	208.98
75- - 3 Joinpoints	2014	229.71	218.28
75- - 3 Joinpoints	2015	222.1	228
75- - 3 Joinpoints	2016	256.67	238.14
75- - 3 Joinpoints	2017	236.1	248.74
75- - 4 Joinpoints	1972	73.31	63.53
75- - 4 Joinpoints	1973	48.45	63.44
75- - 4 Joinpoints	1974	68.03	63.35
75- - 4 Joinpoints	1975	115.07	63.26
75- - 4 Joinpoints	1976	39.35	63.18
75- - 4 Joinpoints	1977	76.85	63.09
75- - 4 Joinpoints	1978	37.57	63
75- - 4 Joinpoints	1979	73.66	62.91
75- - 4 Joinpoints	1980	72.26	62.83
75- - 4 Joinpoints	1981	42.55	62.74
75- - 4 Joinpoints	1982	62.56	62.65
75- - 4 Joinpoints	1983	103.66	62.57
75- - 4 Joinpoints	1984	51.64	62.48
75- - 4 Joinpoints	1985	49.95	62.4	Joinpoint 1
75- - 4 Joinpoints	1986	69.5	51.54
75- - 4 Joinpoints	1987	49.63	42.58
75- - 4 Joinpoints	1988	25.37	35.18	Joinpoint 2
75- - 4 Joinpoints	1989	51.72	41.98
75- - 4 Joinpoints	1990	60.53	50.1
75- - 4 Joinpoints	1991	75.12	59.8
75- - 4 Joinpoints	1992	31.13	71.37
75- - 4 Joinpoints	1993	112.56	85.18
75- - 4 Joinpoints	1994	90.49	101.66
75- - 4 Joinpoints	1995	118.96	121.32
75- - 4 Joinpoints	1996	161.67	144.8	Joinpoint 3
75- - 4 Joinpoints	1997	142.02	134.13
75- - 4 Joinpoints	1998	139.2	124.24
75- - 4 Joinpoints	1999	88.82	115.09	Joinpoint 4
75- - 4 Joinpoints	2000	111.31	120.08
75- - 4 Joinpoints	2001	133.02	125.29
75- - 4 Joinpoints	2002	131.89	130.73
75- - 4 Joinpoints	2003	137.47	136.41
75- - 4 Joinpoints	2004	146.13	142.33
75- - 4 Joinpoints	2005	164.98	148.5
75- - 4 Joinpoints	2006	158.72	154.95
75- - 4 Joinpoints	2007	190.4	161.67
75- - 4 Joinpoints	2008	192.36	168.69
75- - 4 Joinpoints	2009	188.12	176.01
75- - 4 Joinpoints	2010	168.88	183.65
75- - 4 Joinpoints	2011	165.61	191.62
75- - 4 Joinpoints	2012	171.93	199.93
75- - 4 Joinpoints	2013	200.82	208.61
75- - 4 Joinpoints	2014	229.71	217.66
75- - 4 Joinpoints	2015	222.1	227.11
75- - 4 Joinpoints	2016	256.67	236.97
75- - 4 Joinpoints	2017	236.1	247.25
75- - 5 Joinpoints	1972	73.31	62.06
75- - 5 Joinpoints	1973	48.45	62.37
75- - 5 Joinpoints	1974	68.03	62.68
75- - 5 Joinpoints	1975	115.07	63
75- - 5 Joinpoints	1976	39.35	63.32
75- - 5 Joinpoints	1977	76.85	63.63
75- - 5 Joinpoints	1978	37.57	63.95
75- - 5 Joinpoints	1979	73.66	64.28
75- - 5 Joinpoints	1980	72.26	64.6
75- - 5 Joinpoints	1981	42.55	64.92
75- - 5 Joinpoints	1982	62.56	65.25
75- - 5 Joinpoints	1983	103.66	65.58	Joinpoint 1
75- - 5 Joinpoints	1984	51.64	59.84
75- - 5 Joinpoints	1985	49.95	54.61
75- - 5 Joinpoints	1986	69.5	49.84
75- - 5 Joinpoints	1987	49.63	45.48
75- - 5 Joinpoints	1988	25.37	41.51	Joinpoint 2
75- - 5 Joinpoints	1989	51.72	45.21
75- - 5 Joinpoints	1990	60.53	49.25
75- - 5 Joinpoints	1991	75.12	53.65
75- - 5 Joinpoints	1992	31.13	58.44	Joinpoint 3
75- - 5 Joinpoints	1993	112.56	75.71
75- - 5 Joinpoints	1994	90.49	98.09
75- - 5 Joinpoints	1995	118.96	127.09
75- - 5 Joinpoints	1996	161.67	164.66	Joinpoint 4
75- - 5 Joinpoints	1997	142.02	145.64
75- - 5 Joinpoints	1998	139.2	128.82
75- - 5 Joinpoints	1999	88.82	113.94	Joinpoint 5
75- - 5 Joinpoints	2000	111.31	118.98
75- - 5 Joinpoints	2001	133.02	124.25
75- - 5 Joinpoints	2002	131.89	129.74
75- - 5 Joinpoints	2003	137.47	135.48
75- - 5 Joinpoints	2004	146.13	141.48
75- - 5 Joinpoints	2005	164.98	147.74
75- - 5 Joinpoints	2006	158.72	154.28
75- - 5 Joinpoints	2007	190.4	161.1
75- - 5 Joinpoints	2008	192.36	168.23
75- - 5 Joinpoints	2009	188.12	175.68
75- - 5 Joinpoints	2010	168.88	183.45
75- - 5 Joinpoints	2011	165.61	191.57
75- - 5 Joinpoints	2012	171.93	200.04
75- - 5 Joinpoints	2013	200.82	208.89
75- - 5 Joinpoints	2014	229.71	218.14
75- - 5 Joinpoints	2015	222.1	227.79
75- - 5 Joinpoints	2016	256.67	237.87
75- - 5 Joinpoints	2017	236.1	248.39

## Sheet: BirthCohort
													M+F			Period
														1972	1973-1977	1978-1982	1983-1987	1988-1992	1993-1997	1998-2002	2003-2007	2008-2012	2013-2017
													0-	0	0.310352	1.84279	1.13139	0.257338	0	1.34502	0	0.627335	0.638215
													5-	2.60519	0.685392	0.440042	0	0	0.299245	0.306449	0	0	0
													10-	2.06693	0.406244	0.951298	1.43785	1.60305	0	0.703739	0.616819	1.34056	0
													15-	7.25365	4.38032	1.92701	1.15488	1.18531	0	1.33404	0.34253	0.339876	0
													20-	6.08368	8.50879	11.7076	6.48119	3.60045	3.81194	3.94235	1.39165	2.20186	0.309455
													25-	21.5217	27.8038	27.9701	26.7965	16.1398	10.8561	9.34157	4.36737	1.67764	2.02645
													30-	59.2977	57.61	49.9016	59.9325	47.4101	36.675	25.0657	13.8325	10.4569	3.8138
													35-	92.0537	97.4671	84.8653	92.454	88.0632	77.5571	69.8345	57.7657	26.1129	9.36442
													40-	109.496	136.369	119.922	115.054	112.297	126.394	114.85	97.6485	63.6863	19.5053
													45-	157.226	143.43	146.183	150.637	117.143	134.761	132.403	114.192	85.243	53.2187
													50-	178.379	168.291	147.065	136.318	119.405	113.417	122.573	118.994	109.38	75.709
													55-	119.03	152.106	148.042	144.884	115.831	140.281	127.964	116.694	109.77	82.9409
													60-	192.678	150.991	126.35	143.335	113.017	146.489	134.675	112.793	116.914	120.178
													65-	123.746	117.714	101.883	123.031	94.9161	138.113	130.721	153.338	143.368	139.246
													70-	118.923	98.4124	101.231	89.6539	77.3014	137.927	135.858	174.333	146.851	127.731
													75-	68.334	88.5626	79.4271	85.0527	65.6641	155.844	128.467	162.532	181.375	191.59
													80-	79.0591	47.7434	33.643	41.673	31.2087	95.9158	113.85	158.008	173.111	264.09
M+F	1890	1893	1898	1903	1908	1913	1918	1923	1928	1933	1938	1943	1948	1953	1958	1963	1968	1973	1978	1983	1988	1993	1998	2003	2008	2013
Age	1892	1893	1898	1903	1908	1913	1918	1923	1928	1933	1938	1943	1948	1953	1958	1963	1968	1973	1978	1983	1988	1993	1998	2003	2008	2013
0-																	0	0.310352	1.84279	1.13139	0.257338	0	1.34502	0	0.627335	0.638215	0-
5-																2.60519	0.685392	0.440042	0	0	0.299245	0.306449	0	0	0		5-
10-															2.06693	0.406244	0.951298	1.43785	1.60305	0	0.703739	0.616819	1.34056	0			10-
15-														7.25365	4.38032	1.92701	1.15488	1.18531	0	1.33404	0.34253	0.339876	0				15-
20-													6.08368	8.50879	11.7076	6.48119	3.60045	3.81194	3.94235	1.39165	2.20186	0.309455					20-
25-												21.5217	27.8038	27.9701	26.7965	16.1398	10.8561	9.34157	4.36737	1.67764	2.02645						25-
30-											59.2977	57.61	49.9016	59.9325	47.4101	36.675	25.0657	13.8325	10.4569	3.8138							30-
35-										92.0537	97.4671	84.8653	92.454	88.0632	77.5571	69.8345	57.7657	26.1129	9.36442								35-
40-									109.496	136.369	119.922	115.054	112.297	126.394	114.85	97.6485	63.6863	19.5053									40-
45-								157.226	143.43	146.183	150.637	117.143	134.761	132.403	114.192	85.243	53.2187										45-
50-							178.379	168.291	147.065	136.318	119.405	113.417	122.573	118.994	109.38	75.709											50-
55-						119.03	152.106	148.042	144.884	115.831	140.281	127.964	116.694	109.77	82.9409												55-
60-					192.678	150.991	126.35	143.335	113.017	146.489	134.675	112.793	116.914	120.178													60-
65-				123.746	117.714	101.883	123.031	94.9161	138.113	130.721	153.338	143.368	139.246														65-
70-			118.923	98.4124	101.231	89.6539	77.3014	137.927	135.858	174.333	146.851	127.731															70-
75-		68.334	88.5626	79.4271	85.0527	65.6641	155.844	128.467	162.532	181.375	191.59																75-
80-	79.0591	47.7434	33.643	41.673	31.2087	95.9158	113.85	158.008	173.111	264.09																	80-

## Sheet: RawData
sex	year	age	casenum	pop	ASRw
0	1972	1	0	62821.3	12000
0	1972	2	3	115155	10000
0	1972	3	3	145142	9000
0	1972	4	8	110289	9000
0	1972	5	7	115062	8000
0	1972	6	19	88283	8000
0	1972	7	37	62397.1	6000
0	1972	8	54	58661.4	6000
0	1972	9	58	52970.2	6000
0	1972	10	76	48338.2	6000
0	1972	11	69	38681.6	5000
0	1972	12	45	37805.6	4000
0	1972	13	55	28545	4000
0	1972	14	33	26667.5	3000
0	1972	15	22	18499.4	2000
0	1972	16	9	13170.6	1000
0	1972	17	9	11383.9	1000
0	1973	1	1	63366.4	12000
0	1973	2	1	116153	10000
0	1973	3	1	146402	9000
0	1973	4	9	111246	9000
0	1973	5	6	116058	8000
0	1973	6	20	89047.2	8000
0	1973	7	36	62937.7	6000
0	1973	8	51	59169.4	6000
0	1973	9	63	53428	6000
0	1973	10	60	48755.4	6000
0	1973	11	67	39015.9	5000
0	1973	12	54	38132.2	4000
0	1973	13	40	28791.7	4000
0	1973	14	32	26897.4	3000
0	1973	15	16	18658.9	2000
0	1973	16	10	13284	1000
0	1973	17	2	11481.4	1000
0	1974	1	0	63970.7	12000
0	1974	2	2	117257	10000
0	1974	3	0	147798	9000
0	1974	4	4	112306	9000
0	1974	5	12	117154	8000
0	1974	6	31	89886.3	8000
0	1974	7	39	63533.9	6000
0	1974	8	60	59727.8	6000
0	1974	9	69	53928.2	6000
0	1974	10	76	49208.7	6000
0	1974	11	69	39380.4	5000
0	1974	12	63	38488.5	4000
0	1974	13	44	29060.9	4000
0	1974	14	28	27146.1	3000
0	1974	15	22	18831.4	2000
0	1974	16	10	13406.1	1000
0	1974	17	7	11584.1	1000
0	1975	1	0	64536.7	12000
0	1975	2	0	118291	10000
0	1975	3	0	149106	9000
0	1975	4	3	113299	9000
0	1975	5	9	118182	8000
0	1975	6	20	90673.6	8000
0	1975	7	45	64092.8	6000
0	1975	8	60	60251.7	6000
0	1975	9	83	54398	6000
0	1975	10	83	49634.9	6000
0	1975	11	64	39722.9	5000
0	1975	12	60	38823.3	4000
0	1975	13	49	29313.9	4000
0	1975	14	33	27380.1	3000
0	1975	15	22	18993.8	2000
0	1975	16	18	13521.1	1000
0	1975	17	11	11681.4	1000
0	1976	1	0	65096.6	12000
0	1976	2	1	119314	10000
0	1976	3	1	150399	9000
0	1976	4	4	114281	9000
0	1976	5	13	119200	8000
0	1976	6	28	91453.6	8000
0	1976	7	45	64646.2	6000
0	1976	8	61	60770.5	6000
0	1976	9	77	54863.7	6000
0	1976	10	64	50057.7	6000
0	1976	11	64	40062.5	5000
0	1976	12	64	39155.2	4000
0	1976	13	43	29564.7	4000
0	1976	14	29	27612.5	3000
0	1976	15	20	19155	2000
0	1976	16	7	13635.4	1000
0	1976	17	3	11778.2	1000
0	1977	1	0	65244.7	12000
0	1977	2	0	112593	10000
0	1977	3	1	144768	9000
0	1977	4	5	119603	9000
0	1977	5	10	117034	8000
0	1977	6	28	95710.7	8000
0	1977	7	22	69386.1	6000
0	1977	8	62	61721	6000
0	1977	9	80	56171.9	6000
0	1977	10	74	51245	6000
0	1977	11	73	42067.1	5000
0	1977	12	54	39344.6	4000
0	1977	13	47	30959.3	4000
0	1977	14	39	27735.7	3000
0	1977	15	14	19877.3	2000
0	1977	16	15	13902.1	1000
0	1977	17	5	12121.7	1000
0	1978	1	2	65312.1	12000
0	1978	2	0	105632	10000
0	1978	3	1	138872	9000
0	1978	4	4	124852	9000
0	1978	5	11	114690	8000
0	1978	6	27	99911.7	8000
0	1978	7	40	74108.7	6000
0	1978	8	60	62608.8	6000
0	1978	9	77	57430.6	6000
0	1978	10	88	52387.8	6000
0	1978	11	75	44049.9	5000
0	1978	12	59	39489	4000
0	1978	13	49	32336.8	4000
0	1978	14	35	27827.9	3000
0	1978	15	17	20586.8	2000
0	1978	16	5	14156.6	1000
0	1978	17	5	12456.9	1000
0	1979	1	3	65245	12000
0	1979	2	1	98371.6	10000
0	1979	3	1	132620	9000
0	1979	4	3	129901	9000
0	1979	5	13	112080	8000
0	1979	6	32	103951	8000
0	1979	7	44	78730.2	6000
0	1979	8	59	63375.8	6000
0	1979	9	73	58582.9	6000
0	1979	10	80	53433.1	6000
0	1979	11	81	45962.4	5000
0	1979	12	56	39551.7	4000
0	1979	13	43	33661.7	4000
0	1979	14	24	27861.8	3000
0	1979	15	22	21260.3	2000
0	1979	16	16	14383.4	1000
0	1979	17	4	12768.6	1000
0	1980	1	0	65074.2	12000
0	1980	2	0	90903.6	10000
0	1980	3	3	126114	9000
0	1980	4	1	134793	9000
0	1980	5	19	109290	8000
0	1980	6	34	107873	8000
0	1980	7	38	83273.6	6000
0	1980	8	45	64055.1	6000
0	1980	9	72	59659.3	6000
0	1980	10	76	54413.3	6000
0	1980	11	63	47826.6	5000
0	1980	12	60	39562.4	4000
0	1980	13	47	34952.7	4000
0	1980	14	27	27863.3	3000
0	1980	15	24	21916.9	2000
0	1980	16	16	14599.7	1000
0	1980	17	4	13076.4	1000
0	1981	1	0	64958.3	12000
0	1981	2	1	83457.1	10000
0	1981	3	1	119668	9000
0	1981	4	3	139827	9000
0	1981	5	13	106556	8000
0	1981	6	30	111898	8000
0	1981	7	38	87909.9	6000
0	1981	8	54	64786.7	6000
0	1981	9	83	60785	6000
0	1981	10	74	55433.6	6000
0	1981	11	55	49734.3	5000
0	1981	12	54	39596.1	4000
0	1981	13	45	36273.1	4000
0	1981	14	26	27876.2	3000
0	1981	15	21	22585	2000
0	1981	16	8	14819.3	1000
0	1981	17	4	13383	1000
0	1982	1	1	65002.8	12000
0	1982	2	0	76138.6	10000
0	1982	3	0	113444	9000
0	1982	4	2	145245	9000
0	1982	5	8	104038	8000
0	1982	6	28	116227	8000
0	1982	7	48	92797.8	6000
0	1982	8	54	65681.5	6000
0	1982	9	53	62069.9	6000
0	1982	10	80	56594.6	6000
0	1982	11	78	51776.3	5000
0	1982	12	64	39718.2	4000
0	1982	13	37	37686.5	4000
0	1982	14	30	27946.6	3000
0	1982	15	27	23300.9	2000
0	1982	16	13	15063.9	1000
0	1982	17	5	13707.6	1000
0	1983	1	1	66991.1	12000
0	1983	2	0	74909.8	10000
0	1983	3	4	108316	9000
0	1983	4	1	137544	9000
0	1983	5	7	105515	8000
0	1983	6	35	117221	8000
0	1983	7	55	95692.8	6000
0	1983	8	70	70600.5	6000
0	1983	9	89	64404.4	6000
0	1983	10	74	56673.6	6000
0	1983	11	68	52542.3	5000
0	1983	12	51	41435.7	4000
0	1983	13	58	38388.4	4000
0	1983	14	41	28855.6	3000
0	1983	15	18	23895.3	2000
0	1983	16	21	15628	1000
0	1983	17	10	14276.3	1000
0	1984	1	1	68858.2	12000
0	1984	2	0	73512.5	10000
0	1984	3	3	102911	9000
0	1984	4	2	129482	9000
0	1984	5	12	106785	8000
0	1984	6	30	117979	8000
0	1984	7	67	98415.8	6000
0	1984	8	79	75419	6000
0	1984	9	81	66626.5	6000
0	1984	10	89	56635	6000
0	1984	11	75	53206	5000
0	1984	12	62	43083.3	4000
0	1984	13	65	39017	4000
0	1984	14	44	29713.3	3000
0	1984	15	17	24445.8	2000
0	1984	16	10	16165	1000
0	1984	17	6	14820.9	1000
0	1985	1	0	70676.5	12000
0	1985	2	0	72040.1	10000
0	1985	3	0	97377.8	9000
0	1985	4	3	121246	9000
0	1985	5	6	107962	8000
0	1985	6	36	118631	8000
0	1985	7	55	101063	6000
0	1985	8	69	80198	6000
0	1985	9	76	68801.5	6000
0	1985	10	97	56542.7	6000
0	1985	11	79	53823.2	5000
0	1985	12	67	44699.2	4000
0	1985	13	54	39609.6	4000
0	1985	14	39	30544.2	3000
0	1985	15	37	24970.9	2000
0	1985	16	10	16684.1	1000
0	1985	17	6	15345.4	1000
0	1986	1	0	72506.2	12000
0	1986	2	0	70560.6	10000
0	1986	3	0	91815.4	9000
0	1986	4	1	112969	9000
0	1986	5	5	109155	8000
0	1986	6	29	119294	8000
0	1986	7	72	103733	6000
0	1986	8	74	85009	6000
0	1986	9	67	70992	6000
0	1986	10	90	56453.7	6000
0	1986	11	73	54448.3	5000
0	1986	12	65	46329.3	4000
0	1986	13	50	40210.8	4000
0	1986	14	33	31385.5	3000
0	1986	15	17	25505.9	2000
0	1986	16	17	17212.5	1000
0	1986	17	6	15881.7	1000
0	1987	1	2	74515.2	12000
0	1987	2	0	69229.1	10000
0	1987	3	0	86416.3	9000
0	1987	4	0	104883	9000
0	1987	5	5	110607	8000
0	1987	6	29	120237	8000
0	1987	7	54	106663	6000
0	1987	8	79	90054.2	6000
0	1987	9	83	73362.7	6000
0	1987	10	76	56493.3	6000
0	1987	11	72	55203.6	5000
0	1987	12	79	48079.8	4000
0	1987	13	57	40910.9	4000
0	1987	14	31	32308	3000
0	1987	15	23	26106.8	2000
0	1987	16	13	17788	1000
0	1987	17	4	16464	1000
0	1988	1	0	76700.2	12000
0	1988	2	0	68021.4	10000
0	1988	3	1	81124.9	9000
0	1988	4	1	96905.4	9000
0	1988	5	6	112298	8000
0	1988	6	27	121430	8000
0	1988	7	53	109842	6000
0	1988	8	90	95340.3	6000
0	1988	9	81	75909	6000
0	1988	10	66	56646	6000
0	1988	11	78	56077.7	5000
0	1988	12	63	49946.5	4000
0	1988	13	44	41698.1	4000
0	1988	14	36	33302.4	3000
0	1988	15	14	26762.1	2000
0	1988	16	6	18400.5	1000
0	1988	17	3	17077.1	1000
0	1989	1	0	78940.1	12000
0	1989	2	0	66815.4	10000
0	1989	3	1	75778.2	9000
0	1989	4	1	88838.7	9000
0	1989	5	7	114049	8000
0	1989	6	20	122679	8000
0	1989	7	61	113102	6000
0	1989	8	73	100735	6000
0	1989	9	85	78516.3	6000
0	1989	10	67	56818.3	6000
0	1989	11	71	56982.5	5000
0	1989	12	49	51857.1	4000
0	1989	13	33	42511.1	4000
0	1989	14	29	34323.5	3000
0	1989	15	20	27437.6	2000
0	1989	16	11	19030.1	1000
0	1989	17	8	17708.3	1000
0	1990	1	1	81186.4	12000
0	1990	2	0	65568.5	10000
0	1990	3	2	70325.9	9000
0	1990	4	2	80620.7	9000
0	1990	5	3	115787	8000
0	1990	6	17	123904	8000
0	1990	7	67	116371	6000
0	1990	8	89	106174	6000
0	1990	9	101	81134.7	6000
0	1990	10	69	56973.6	6000
0	1990	11	65	57880.9	5000
0	1990	12	62	53778	4000
0	1990	13	63	43320.3	4000
0	1990	14	40	35346.7	3000
0	1990	15	15	28112.2	2000
0	1990	16	17	19660.9	1000
0	1990	17	6	18339.6	1000
0	1991	1	0	77743.6	12000
0	1991	2	0	66049	10000
0	1991	3	1	72534.2	9000
0	1991	4	1	78784.5	9000
0	1991	5	3	109847	8000
0	1991	6	19	119103	8000
0	1991	7	45	115645	6000
0	1991	8	109	107736	6000
0	1991	9	84	84260.1	6000
0	1991	10	67	62111.2	6000
0	1991	11	72	60637.3	5000
0	1991	12	66	54469.4	4000
0	1991	13	56	45119.6	4000
0	1991	14	41	37195.2	3000
0	1991	15	28	29395.1	2000
0	1991	16	19	20539.1	1000
0	1991	17	11	19397.2	1000
0	1992	1	0	74023.9	12000
0	1992	2	0	66319.4	10000
0	1992	3	1	74524.2	9000
0	1992	4	0	76679.7	9000
0	1992	5	1	103506	8000
0	1992	6	14	113880	8000
0	1992	7	44	114539	6000
0	1992	8	96	108961	6000
0	1992	9	106	87135.6	6000
0	1992	10	82	67085.3	6000
0	1992	11	66	63217.8	5000
0	1992	12	67	54990	4000
0	1992	13	52	46787.1	4000
0	1992	14	24	38937.8	3000
0	1992	15	33	30593.1	2000
0	1992	16	12	21358.1	1000
0	1992	17	1	20400.7	1000
0	1993	1	0	70202	12000
0	1993	2	0	66508.8	10000
0	1993	3	0	76428.5	9000
0	1993	4	0	74473.7	9000
0	1993	5	7	97017	8000
0	1993	6	10	108499	8000
0	1993	7	35	113287	6000
0	1993	8	79	110053	6000
0	1993	9	99	89910.3	6000
0	1993	10	102	71989.6	6000
0	1993	11	88	65727	5000
0	1993	12	65	55444.2	4000
0	1993	13	66	48401.8	4000
0	1993	14	42	40637	3000
0	1993	15	38	31755.9	2000
0	1993	16	29	22151.8	1000
0	1993	17	20	21379.6	1000
0	1994	1	0	66338.1	12000
0	1994	2	0	66662	10000
0	1994	3	0	78291.5	9000
0	1994	4	0	72227.8	9000
0	1994	5	3	90477.9	8000
0	1994	6	12	103063	8000
0	1994	7	47	111982	6000
0	1994	8	86	111100	6000
0	1994	9	129	92648.2	6000
0	1994	10	107	76866.4	6000
0	1994	11	95	68207.9	5000
0	1994	12	75	55872.1	4000
0	1994	13	74	49997.3	4000
0	1994	14	68	42323.1	3000
0	1994	15	55	32911.9	2000
0	1994	16	24	22944.8	1000
0	1994	17	17	22366.2	1000
0	1995	1	0	62439.1	12000
0	1995	2	1	66780.2	10000
0	1995	3	0	80112.9	9000
0	1995	4	0	69944.7	9000
0	1995	5	0	83894.7	8000
0	1995	6	13	97576	8000
0	1995	7	36	110621	6000
0	1995	8	104	112092	6000
0	1995	9	145	95340.8	6000
0	1995	10	122	81706	6000
0	1995	11	69	70654.6	5000
0	1995	12	80	56271	4000
0	1995	13	69	51566.6	4000
0	1995	14	66	43987.8	3000
0	1995	15	43	34052.5	2000
0	1995	16	35	23727.8	1000
0	1995	17	21	23345	1000
0	1996	1	0	58620.5	12000
0	1996	2	0	66989.2	10000
0	1996	3	0	82047	9000
0	1996	4	0	67749.8	9000
0	1996	5	4	77403.8	8000
0	1996	6	12	92201.6	8000
0	1996	7	38	109394	6000
0	1996	8	86	113219	6000
0	1996	9	124	98151.9	6000
0	1996	10	115	86650.8	6000
0	1996	11	68	73192.8	5000
0	1996	12	84	56742.8	4000
0	1996	13	80	53202.2	4000
0	1996	14	59	45705.9	3000
0	1996	15	45	35229	2000
0	1996	16	51	24531	1000
0	1996	17	28	24333.6	1000
0	1997	1	0	54822.6	12000
0	1997	2	0	67234.4	10000
0	1997	3	0	84029.6	9000
0	1997	4	0	65586.2	9000
0	1997	5	2	70940.4	8000
0	1997	6	6	86865.3	8000
0	1997	7	47	108227	6000
0	1997	8	80	114414	6000
0	1997	9	106	101027	6000
0	1997	10	105	91658.3	6000
0	1997	11	81	75778.8	5000
0	1997	12	91	57247.3	4000
0	1997	13	89	54872.3	4000
0	1997	14	69	47455.5	3000
0	1997	15	54	36430.9	2000
0	1997	16	46	25353.3	1000
0	1997	17	26	25344.6	1000
0	1998	1	1	50897.1	12000
0	1998	2	0	67328.2	10000
0	1998	3	1	85823.1	9000
0	1998	4	2	63275.7	9000
0	1998	5	3	64322.1	8000
0	1998	6	10	81338.8	8000
0	1998	7	33	106825	6000
0	1998	8	87	115367	6000
0	1998	9	132	103688	6000
0	1998	10	112	96473.7	6000
0	1998	11	84	78202.2	5000
0	1998	12	74	57625.3	4000
0	1998	13	69	56422.4	4000
0	1998	14	61	49104.2	3000
0	1998	15	61	37559	2000
0	1998	16	39	26127.2	1000
0	1998	17	34	26314.4	1000
0	1999	1	1	46867.7	12000
0	1999	2	1	67266.6	10000
0	1999	3	0	87413.7	9000
0	1999	4	0	60825.5	9000
0	1999	5	2	57571.9	8000
0	1999	6	7	75637.6	8000
0	1999	7	28	105176	6000
0	1999	8	66	116042	6000
0	1999	9	136	106095	6000
0	1999	10	143	101045	6000
0	1999	11	94	80434.1	5000
0	1999	12	85	57867.8	4000
0	1999	13	79	57835.6	4000
0	1999	14	64	50631.3	3000
0	1999	15	43	38592.3	2000
0	1999	16	23	26833.4	1000
0	1999	17	25	27211.3	1000
0	2000	1	0	42922.7	12000
0	2000	2	0	67300.7	10000
0	2000	3	1	89122.5	9000
0	2000	4	1	58470	9000
0	2000	5	2	50923.8	8000
0	2000	6	5	70060.4	8000
0	2000	7	26	103674	6000
0	2000	8	69	116870	6000
0	2000	9	125	108634	6000
0	2000	10	123	105733	6000
0	2000	11	104	82766.3	5000
0	2000	12	76	58190.2	4000
0	2000	13	97	59324	4000
0	2000	14	65	52221	3000
0	2000	15	54	39671.3	2000
0	2000	16	31	27569.3	1000
0	2000	17	31	28132.8	1000
0	2001	1	1	41793.3	12000
0	2001	2	0	63955.4	10000
0	2001	3	1	84414.6	9000
0	2001	4	0	58631.6	9000
0	2001	5	3	52426	8000
0	2001	6	8	69055	8000
0	2001	7	27	99630.9	6000
0	2001	8	82	112927	6000
0	2001	9	124	109244	6000
0	2001	10	144	107720	6000
0	2001	11	108	85623.2	5000
0	2001	12	79	62636.2	4000
0	2001	13	79	60973.8	4000
0	2001	14	69	51968.3	3000
0	2001	15	51	40408.4	2000
0	2001	16	40	28560.2	1000
0	2001	17	37	29326.4	1000
0	2002	1	0	40563.6	12000
0	2002	2	0	60467.1	10000
0	2002	3	0	79520.4	9000
0	2002	4	1	58639.1	9000
0	2002	5	1	53777.2	8000
0	2002	6	4	67872.6	8000
0	2002	7	14	95351.3	6000
0	2002	8	94	108713	6000
0	2002	9	100	109562	6000
0	2002	10	167	109410	6000
0	2002	11	119	88237.4	5000
0	2002	12	74	66890.3	4000
0	2002	13	76	62454.8	4000
0	2002	14	75	51581.5	3000
0	2002	15	59	41033.4	2000
0	2002	16	45	29467.4	1000
0	2002	17	34	30429.9	1000
0	2003	1	0	39305.6	12000
0	2003	2	0	56953.2	10000
0	2003	3	0	74595.6	9000
0	2003	4	0	58588.2	9000
0	2003	5	2	55062.6	8000
0	2003	6	5	66635.6	8000
0	2003	7	13	91020.8	6000
0	2003	8	66	104433	6000
0	2003	9	113	109769	6000
0	2003	10	150	110975	6000
0	2003	11	89	90737.5	5000
0	2003	12	85	71034.8	4000
0	2003	13	74	63858.5	4000
0	2003	14	69	51147.5	3000
0	2003	15	58	41611.9	2000
0	2003	16	42	30337.2	1000
0	2003	17	43	31494.4	1000
0	2004	1	0	37979.9	12000
0	2004	2	0	53364.2	10000
0	2004	3	2	69575.1	9000
0	2004	4	0	58416.6	9000
0	2004	5	1	56226.1	8000
0	2004	6	4	65283.4	8000
0	2004	7	21	86563.8	6000
0	2004	8	56	100000	6000
0	2004	9	127	109749	6000
0	2004	10	156	112293	6000
0	2004	11	116	93018.8	5000
0	2004	12	87	74979.2	4000
0	2004	13	75	65112.2	4000
0	2004	14	77	50615.2	3000
0	2004	15	98	42102.5	2000
0	2004	16	43	31141.5	1000
0	2004	17	50	32499.8	1000
0	2005	1	0	36708.2	12000
0	2005	2	0	49875.2	10000
0	2005	3	0	64691.3	9000
0	2005	4	0	58298	9000
0	2005	5	1	57414.3	8000
0	2005	6	1	64001.3	8000
0	2005	7	10	82240.5	6000
0	2005	8	53	95711	6000
0	2005	9	101	109820	6000
0	2005	10	142	113686	6000
0	2005	11	127	95347	5000
0	2005	12	90	78933.2	4000
0	2005	13	72	66405.7	4000
0	2005	14	82	50133.6	3000
0	2005	15	76	42618.9	2000
0	2005	16	55	31956.2	1000
0	2005	17	53	33507.8	1000
0	2006	1	0	35539	12000
0	2006	2	0	46544.8	10000
0	2006	3	0	60017.4	9000
0	2006	4	1	58320.1	9000
0	2006	5	0	58723.9	8000
0	2006	6	2	62883.9	8000
0	2006	7	6	78159.2	6000
0	2006	8	57	91695.2	6000
0	2006	9	107	110151	6000
0	2006	10	100	115335	6000
0	2006	11	108	97877.4	5000
0	2006	12	103	83033	4000
0	2006	13	79	67844.2	4000
0	2006	14	90	49776.8	3000
0	2006	15	81	43230.1	2000
0	2006	16	53	32836.1	1000
0	2006	17	54	34579.8	1000
0	2007	1	0	34368.4	12000
0	2007	2	0	43228.2	10000
0	2007	3	0	55364.8	9000
0	2007	4	0	58322.4	9000
0	2007	5	0	60002	8000
0	2007	6	2	61755	8000
0	2007	7	7	74087.4	6000
0	2007	8	45	87683.6	6000
0	2007	9	89	110443	6000
0	2007	10	102	116930	6000
0	2007	11	128	100353	5000
0	2007	12	96	87069.2	4000
0	2007	13	75	69247.8	4000
0	2007	14	67	49406.6	3000
0	2007	15	59	43821.5	2000
0	2007	16	67	33697.6	1000
0	2007	17	65	35631.4	1000
0	2008	1	0	33207.1	12000
0	2008	2	0	39940.3	10000
0	2008	3	3	50752.7	9000
0	2008	4	0	58322.2	9000
0	2008	5	1	61265.2	8000
0	2008	6	2	60633.2	8000
0	2008	7	8	70049.2	6000
0	2008	8	34	83704.3	6000
0	2008	9	103	110726	6000
0	2008	10	100	118504	6000
0	2008	11	140	102801	5000
0	2008	12	107	91065.1	4000
0	2008	13	84	70636	4000
0	2008	14	82	49037.9	3000
0	2008	15	84	44405.5	2000
0	2008	16	70	34549.7	1000
0	2008	17	67	36672.3	1000
0	2009	1	1	32164.4	12000
0	2009	2	0	36806.2	10000
0	2009	3	0	46338.6	9000
0	2009	4	0	58518.6	9000
0	2009	5	2	62728.6	8000
0	2009	6	2	59722.7	8000
0	2009	7	9	66270.9	6000
0	2009	8	21	80030.5	6000
0	2009	9	78	111379	6000
0	2009	10	90	120469	6000
0	2009	11	129	105583	5000
0	2009	12	91	95347.8	4000
0	2009	13	87	72257	4000
0	2009	14	80	48838.3	3000
0	2009	15	70	45138.2	2000
0	2009	16	72	35517.3	1000
0	2009	17	66	37840.1	1000
0	2010	1	0	31252	12000
0	2010	2	0	33818.1	10000
0	2010	3	0	42107.8	9000
0	2010	4	0	58954.5	9000
0	2010	5	1	64449	8000
0	2010	6	0	59053.4	8000
0	2010	7	6	62756.1	6000
0	2010	8	23	76676.3	6000
0	2010	9	76	112488	6000
0	2010	10	115	122929	6000
0	2010	11	113	108800	5000
0	2010	12	106	100027	4000
0	2010	13	74	74176.3	4000
0	2010	14	61	48837.8	3000
0	2010	15	48	46055.8	2000
0	2010	16	60	36630.5	1000
0	2010	17	68	39162.1	1000
0	2011	1	0	31368	12000
0	2011	2	0	33943	10000
0	2011	3	0	42263	9000
0	2011	4	1	59172	9000
0	2011	5	3	64688	8000
0	2011	6	1	59271	8000
0	2011	7	5	62988	6000
0	2011	8	14	76959	6000
0	2011	9	59	112902	6000
0	2011	10	114	123383	6000
0	2011	11	96	109202	5000
0	2011	12	115	100399	4000
0	2011	13	86	74452	4000
0	2011	14	62	49020	3000
0	2011	15	64	46228	2000
0	2011	16	67	36769	1000
0	2011	17	59	39315	1000
0	2012	1	0	31413	12000
0	2012	2	0	33992	10000
0	2012	3	0	42325	9000
0	2012	4	0	59258	9000
0	2012	5	0	64782	8000
0	2012	6	0	59358	8000
0	2012	7	6	63080	6000
0	2012	8	11	77071	6000
0	2012	9	41	113065	6000
0	2012	10	100	123562	6000
0	2012	11	108	109362	5000
0	2012	12	116	100545	4000
0	2012	13	97	74560	4000
0	2012	14	66	49091	3000
0	2012	15	69	46295	2000
0	2012	16	58	36823	1000
0	2012	17	73	39373	1000
0	2013	1	0	31405	12000
0	2013	2	0	33983	10000
0	2013	3	0	42313	9000
0	2013	4	0	59243	9000
0	2013	5	0	64766	8000
0	2013	6	1	59343	8000
0	2013	7	5	63063	6000
0	2013	8	9	77051	6000
0	2013	9	33	113035	6000
0	2013	10	91	123529	6000
0	2013	11	101	109334	5000
0	2013	12	90	100521	4000
0	2013	13	88	74544	4000
0	2013	14	67	49080	3000
0	2013	15	65	46285	2000
0	2013	16	62	36817	1000
0	2013	17	91	39371	1000
0	2014	1	0	31394	12000
0	2014	2	0	33973	10000
0	2014	3	0	42300	9000
0	2014	4	0	59223	9000
0	2014	5	0	64746	8000
0	2014	6	3	59324	8000
0	2014	7	3	63044	6000
0	2014	8	10	77026	6000
0	2014	9	21	112995	6000
0	2014	10	78	123488	6000
0	2014	11	83	109300	5000
0	2014	12	87	100494	4000
0	2014	13	77	74524	4000
0	2014	14	63	49066	3000
0	2014	15	49	46274	2000
0	2014	16	70	36810	1000
0	2014	17	105	39372	1000
0	2015	1	0	31353	12000
0	2015	2	0	33927	10000
0	2015	3	0	42244	9000
0	2015	4	0	59145	9000
0	2015	5	0	64662	8000
0	2015	6	1	59246	8000
0	2015	7	2	62961	6000
0	2015	8	9	76924	6000
0	2015	9	24	112845	6000
0	2015	10	60	123326	6000
0	2015	11	93	109155	5000
0	2015	12	92	100363	4000
0	2015	13	100	74427	4000
0	2015	14	75	49003	3000
0	2015	15	61	46214	2000
0	2015	16	66	36765	1000
0	2015	17	103	39327	1000
0	2016	1	0	31300	12000
0	2016	2	0	33871	10000
0	2016	3	0	42174	9000
0	2016	4	0	59048	9000
0	2016	5	1	64556	8000
0	2016	6	1	59149	8000
0	2016	7	2	62856	6000
0	2016	8	6	76798	6000
0	2016	9	20	112657	6000
0	2016	10	53	123122	6000
0	2016	11	72	108976	5000
0	2016	12	79	100198	4000
0	2016	13	91	74305	4000
0	2016	14	72	48922	3000
0	2016	15	59	46139	2000
0	2016	16	85	36705	1000
0	2016	17	110	39267	1000
0	2017	1	1	31235	12000
0	2017	2	0	33799	10000
0	2017	3	0	42084	9000
0	2017	4	0	58922	9000
0	2017	5	0	64419	8000
0	2017	6	0	59023	8000
0	2017	7	0	62723	6000
0	2017	8	2	76635	6000
0	2017	9	12	112418	6000
0	2017	10	46	122860	6000
0	2017	11	64	108745	5000
0	2017	12	68	99986	4000
0	2017	13	91	74148	4000
0	2017	14	64	48819	3000
0	2017	15	61	46042	2000
0	2017	16	69	36629	1000
0	2017	17	110	39187	1000
1	1972	1	0	32472.9	12000
1	1972	2	1	58379.3	10000
1	1972	3	2	75002.5	9000
1	1972	4	4	56715.1	9000
1	1972	5	5	56499.2	8000
1	1972	6	15	42889.4	8000
1	1972	7	32	31150.6	6000
1	1972	8	41	28739.9	6000
1	1972	9	47	24835.9	6000
1	1972	10	62	21804.5	6000
1	1972	11	57	17945.5	5000
1	1972	12	36	17540.8	4000
1	1972	13	44	13313	4000
1	1972	14	27	11657.8	3000
1	1972	15	11	8095.74	2000
1	1972	16	6	5559.05	1000
1	1972	17	4	4056.86	1000
1	1973	1	0	32765.6	12000
1	1973	2	1	58905.5	10000
1	1973	3	1	75678.5	9000
1	1973	4	8	57226.3	9000
1	1973	5	5	57008.5	8000
1	1973	6	17	43276	8000
1	1973	7	26	31431.4	6000
1	1973	8	34	28998.9	6000
1	1973	9	49	25059.8	6000
1	1973	10	47	22001.1	6000
1	1973	11	49	18107.3	5000
1	1973	12	37	17698.9	4000
1	1973	13	30	13433	4000
1	1973	14	26	11762.9	3000
1	1973	15	14	8168.71	2000
1	1973	16	7	5609.16	1000
1	1973	17	1	4093.43	1000
1	1974	1	0	33136.2	12000
1	1974	2	1	59571.7	10000
1	1974	3	0	76534.5	9000
1	1974	4	4	57873.6	9000
1	1974	5	8	57653.3	8000
1	1974	6	24	43765.5	8000
1	1974	7	36	31786.9	6000
1	1974	8	41	29326.9	6000
1	1974	9	52	25343.2	6000
1	1974	10	58	22249.9	6000
1	1974	11	49	18312.1	5000
1	1974	12	46	17899	4000
1	1974	13	24	13584.9	4000
1	1974	14	23	11896	3000
1	1974	15	16	8261.1	2000
1	1974	16	4	5672.6	1000
1	1974	17	4	4139.73	1000
1	1975	1	0	33474.3	12000
1	1975	2	0	60179.6	10000
1	1975	3	0	77315.5	9000
1	1975	4	1	58464.2	9000
1	1975	5	8	58241.6	8000
1	1975	6	15	44212.1	8000
1	1975	7	38	32111.3	6000
1	1975	8	48	29626.2	6000
1	1975	9	68	25601.8	6000
1	1975	10	67	22477	6000
1	1975	11	52	18499	5000
1	1975	12	48	18081.7	4000
1	1975	13	39	13723.6	4000
1	1975	14	23	12017.4	3000
1	1975	15	11	8345.4	2000
1	1975	16	10	5730.49	1000
1	1975	17	4	4181.97	1000
1	1976	1	0	33803.2	12000
1	1976	2	1	60771	10000
1	1976	3	1	78075.2	9000
1	1976	4	1	59038.6	9000
1	1976	5	8	58813.9	8000
1	1976	6	24	44646.5	8000
1	1976	7	41	32426.8	6000
1	1976	8	50	29917.3	6000
1	1976	9	64	25853.4	6000
1	1976	10	49	22697.8	6000
1	1976	11	52	18680.7	5000
1	1976	12	49	18259.4	4000
1	1976	13	33	13858.4	4000
1	1976	14	24	12135.4	3000
1	1976	15	14	8427.41	2000
1	1976	16	5	5786.8	1000
1	1976	17	0	4223.06	1000
1	1977	1	0	33867.8	12000
1	1977	2	0	57409.4	10000
1	1977	3	1	74971	9000
1	1977	4	5	61436.7	9000
1	1977	5	8	57691.1	8000
1	1977	6	25	46877.2	8000
1	1977	7	19	34689.1	6000
1	1977	8	45	30521.9	6000
1	1977	9	67	26843.1	6000
1	1977	10	59	23633.5	6000
1	1977	11	61	19824.4	5000
1	1977	12	42	18431.4	4000
1	1977	13	41	14551.6	4000
1	1977	14	23	12255.5	3000
1	1977	15	9	8676.9	2000
1	1977	16	9	5796.14	1000
1	1977	17	1	4263.23	1000
1	1978	1	1	33872.7	12000
1	1978	2	0	53895.7	10000
1	1978	3	1	71687.1	9000
1	1978	4	3	63760.3	9000
1	1978	5	9	56448.7	8000
1	1978	6	18	49057	8000
1	1978	7	36	36922.8	6000
1	1978	8	44	31080.7	6000
1	1978	9	60	27799.3	6000
1	1978	10	61	24540.6	6000
1	1978	11	58	20949.5	5000
1	1978	12	43	18573	4000
1	1978	13	34	15229	4000
1	1978	14	25	12355.4	3000
1	1978	15	14	8914.55	2000
1	1978	16	4	5795.26	1000
1	1978	17	4	4296.37	1000
1	1979	1	1	33819.8	12000
1	1979	2	1	50250.3	10000
1	1979	3	1	68243.8	9000
1	1979	4	2	66001.2	9000
1	1979	5	8	55095.9	8000
1	1979	6	25	51177.6	8000
1	1979	7	36	39118.6	6000
1	1979	8	47	31592.9	6000
1	1979	9	49	28718.9	6000
1	1979	10	60	25416.1	6000
1	1979	11	59	22051.5	5000
1	1979	12	49	18684.4	4000
1	1979	13	30	15888	4000
1	1979	14	18	12435.4	3000
1	1979	15	13	9139.66	2000
1	1979	16	7	5784.48	1000
1	1979	17	3	4322.55	1000
1	1980	1	0	33618.7	12000
1	1980	2	0	46366.1	10000
1	1980	3	2	64484	9000
1	1980	4	1	67965.1	9000
1	1980	5	15	53495	8000
1	1980	6	26	53085.3	8000
1	1980	7	31	41154.7	6000
1	1980	8	34	31969.5	6000
1	1980	9	56	29517.7	6000
1	1980	10	62	26184.9	6000
1	1980	11	47	23062.8	5000
1	1980	12	42	18714.7	4000
1	1980	13	31	16480.9	4000
1	1980	14	21	12461.3	3000
1	1980	15	16	9325.96	2000
1	1980	16	9	5748.34	1000
1	1980	17	2	4329.95	1000
1	1981	1	0	33547.8	12000
1	1981	2	1	42644.3	10000
1	1981	3	1	60957.8	9000
1	1981	4	3	70203.3	9000
1	1981	5	11	52095.2	8000
1	1981	6	21	55209.1	8000
1	1981	7	33	43360.9	6000
1	1981	8	44	32472.5	6000
1	1981	9	66	30435.3	6000
1	1981	10	56	27059.6	6000
1	1981	11	42	24168.8	5000
1	1981	12	37	18818.2	4000
1	1981	13	32	17141	4000
1	1981	14	16	12536	3000
1	1981	15	17	9549.52	2000
1	1981	16	5	5734.44	1000
1	1981	17	3	4354.28	1000
1	1982	1	0	33669.7	12000
1	1982	2	0	39115.1	10000
1	1982	3	0	57732.9	9000
1	1982	4	2	72879.8	9000
1	1982	5	6	50976.2	8000
1	1982	6	23	57682.9	8000
1	1982	7	39	45849.9	6000
1	1982	8	44	33170.6	6000
1	1982	9	45	31542.2	6000
1	1982	10	62	28103.3	6000
1	1982	11	62	25430.6	5000
1	1982	12	49	19031.9	4000
1	1982	13	27	17909.6	4000
1	1982	14	18	12684.2	3000
1	1982	15	21	9831.52	2000
1	1982	16	9	5753.49	1000
1	1982	17	4	4404.13	1000
1	1983	1	1	34624.2	12000
1	1983	2	0	38478.1	10000
1	1983	3	3	55189	9000
1	1983	4	0	69071.9	9000
1	1983	5	5	51880	8000
1	1983	6	27	58277.5	8000
1	1983	7	46	47379.4	6000
1	1983	8	57	35484.2	6000
1	1983	9	68	32616.7	6000
1	1983	10	54	28187.8	6000
1	1983	11	47	25872.7	5000
1	1983	12	41	19962.7	4000
1	1983	13	35	18238.9	4000
1	1983	14	32	13127.9	3000
1	1983	15	13	10142	2000
1	1983	16	11	6009.76	1000
1	1983	17	8	4561.29	1000
1	1984	1	0	35512.8	12000
1	1984	2	0	37750.8	10000
1	1984	3	2	52499.1	9000
1	1984	4	1	65074.8	9000
1	1984	5	9	52679.8	8000
1	1984	6	26	58751	8000
1	1984	7	59	48821	6000
1	1984	8	66	37743.8	6000
1	1984	9	67	33631	6000
1	1984	10	78	28211.7	6000
1	1984	11	59	26262.8	5000
1	1984	12	47	20859.3	4000
1	1984	13	48	18531.6	4000
1	1984	14	35	13547.5	3000
1	1984	15	10	10433.5	2000
1	1984	16	3	6255.51	1000
1	1984	17	1	4710.09	1000
1	1985	1	0	36437	12000
1	1985	2	0	37046.7	10000
1	1985	3	0	49826.8	9000
1	1985	4	3	61093.8	9000
1	1985	5	4	53527.8	8000
1	1985	6	27	59274.7	8000
1	1985	7	49	50313.5	6000
1	1985	8	45	40052.6	6000
1	1985	9	61	34680.4	6000
1	1985	10	84	28257.9	6000
1	1985	11	56	26676.9	5000
1	1985	12	51	21780.1	4000
1	1985	13	41	18841.4	4000
1	1985	14	27	13981.3	3000
1	1985	15	19	10735.7	2000
1	1985	16	8	6508.31	1000
1	1985	17	5	4863.88	1000
1	1986	1	0	37316.7	12000
1	1986	2	0	36284	10000
1	1986	3	0	47061.6	9000
1	1986	4	0	56993.3	9000
1	1986	5	4	54306.3	8000
1	1986	6	21	59717.9	8000
1	1986	7	60	51746.3	6000
1	1986	8	57	42323	6000
1	1986	9	59	35688.9	6000
1	1986	10	70	28264.2	6000
1	1986	11	49	27056.3	5000
1	1986	12	56	22677.2	4000
1	1986	13	35	19126.8	4000
1	1986	14	24	14398.7	3000
1	1986	15	13	11025.1	2000
1	1986	16	10	6753.86	1000
1	1986	17	1	5011.97	1000
1	1987	1	2	38255.8	12000
1	1987	2	0	35565.9	10000
1	1987	3	0	44339.9	9000
1	1987	4	0	52939.3	9000
1	1987	5	5	55167.2	8000
1	1987	6	23	60248.5	8000
1	1987	7	40	53263.2	6000
1	1987	8	62	44671.2	6000
1	1987	9	71	36755.6	6000
1	1987	10	59	28310	6000
1	1987	11	59	27476.7	5000
1	1987	12	62	23613.5	4000
1	1987	13	37	19441.4	4000
1	1987	14	19	14839.6	3000
1	1987	15	18	11332.2	2000
1	1987	16	7	7010.87	1000
1	1987	17	3	5168.28	1000
1	1988	1	0	39339.3	12000
1	1988	2	0	34961.3	10000
1	1988	3	1	41735.9	9000
1	1988	4	1	49015.2	9000
1	1988	5	5	56230	8000
1	1988	6	25	60994.1	8000
1	1988	7	41	54983.9	6000
1	1988	8	78	47204.4	6000
1	1988	9	65	37963.1	6000
1	1988	10	54	28454.4	6000
1	1988	11	63	27997.5	5000
1	1988	12	47	24643.5	4000
1	1988	13	31	19827.2	4000
1	1988	14	26	15337.6	3000
1	1988	15	12	11682.5	2000
1	1988	16	3	7295.47	1000
1	1988	17	2	5344.5	1000
1	1989	1	0	40427.6	12000
1	1989	2	0	34335.5	10000
1	1989	3	1	39075.7	9000
1	1989	4	1	45011.1	9000
1	1989	5	4	57291.7	8000
1	1989	6	16	61732	8000
1	1989	7	50	56714.7	6000
1	1989	8	61	49763.5	6000
1	1989	9	69	39178	6000
1	1989	10	58	28591.7	6000
1	1989	11	56	28517.6	5000
1	1989	12	33	25682.3	4000
1	1989	13	25	20212.9	4000
1	1989	14	20	15838.7	3000
1	1989	15	14	12034.7	2000
1	1989	16	7	7582.32	1000
1	1989	17	6	5521.84	1000
1	1990	1	0	41535.8	12000
1	1990	2	0	33701.4	10000
1	1990	3	1	36374.7	9000
1	1990	4	2	40944.7	9000
1	1990	5	2	58373.8	8000
1	1990	6	15	62485.2	8000
1	1990	7	55	58476.7	6000
1	1990	8	70	52366.7	6000
1	1990	9	84	40414.7	6000
1	1990	10	55	28732.9	6000
1	1990	11	55	29047.7	5000
1	1990	12	44	26739.3	4000
1	1990	13	53	20605.9	4000
1	1990	14	31	16348.7	3000
1	1990	15	10	12393.3	2000
1	1990	16	13	7874.23	1000
1	1990	17	5	5702.36	1000
1	1991	1	0	39900.5	12000
1	1991	2	0	34076	10000
1	1991	3	1	37701.2	9000
1	1991	4	1	40058	9000
1	1991	5	3	55136.1	8000
1	1991	6	18	59902.1	8000
1	1991	7	36	58032.1	6000
1	1991	8	91	53117.8	6000
1	1991	9	67	41953.4	6000
1	1991	10	54	31245.4	6000
1	1991	11	58	30480.3	5000
1	1991	12	47	27237.6	4000
1	1991	13	39	21765.7	4000
1	1991	14	30	17450.6	3000
1	1991	15	16	13105.3	2000
1	1991	16	10	8343.04	1000
1	1991	17	4	6179.83	1000
1	1992	1	0	38114.8	12000
1	1992	2	0	34338.3	10000
1	1992	3	1	38911.6	9000
1	1992	4	0	39027.2	9000
1	1992	5	1	51681.5	8000
1	1992	6	10	57091.8	8000
1	1992	7	33	57386.3	6000
1	1992	8	78	53695.2	6000
1	1992	9	86	43363.5	6000
1	1992	10	60	33674.7	6000
1	1992	11	57	31822.3	5000
1	1992	12	53	27647.8	4000
1	1992	13	39	22862.2	4000
1	1992	14	19	18503.3	3000
1	1992	15	22	13779.2	2000
1	1992	16	6	8787.76	1000
1	1992	17	0	6640.66	1000
1	1993	1	0	36282.9	12000
1	1993	2	0	34567.8	10000
1	1993	3	0	40089.3	9000
1	1993	4	0	37952.8	9000
1	1993	5	6	48159.5	8000
1	1993	6	10	54211.8	8000
1	1993	7	30	56680.6	6000
1	1993	8	68	54222.3	6000
1	1993	9	83	44737.4	6000
1	1993	10	75	36082.1	6000
1	1993	11	73	33139.1	5000
1	1993	12	50	28032.7	4000
1	1993	13	50	23941.3	4000
1	1993	14	31	19542.6	3000
1	1993	15	24	14442.7	2000
1	1993	16	16	9225.9	1000
1	1993	17	13	7097.1	1000
1	1994	1	0	34349.8	12000
1	1994	2	0	34703	10000
1	1994	3	0	41158.4	9000
1	1994	4	0	36773.5	9000
1	1994	5	3	44502	8000
1	1994	6	10	51180.5	8000
1	1994	7	37	55819	6000
1	1994	8	70	54601.4	6000
1	1994	9	90	45990.2	6000
1	1994	10	85	38393.2	6000
1	1994	11	72	34366.6	5000
1	1994	12	63	28341.2	4000
1	1994	13	52	24955.8	4000
1	1994	14	53	20529.5	3000
1	1994	15	36	15067.2	2000
1	1994	16	17	9639.21	1000
1	1994	17	6	7534.55	1000
1	1995	1	0	32390.7	12000
1	1995	2	1	34806.3	10000
1	1995	3	0	42187.3	9000
1	1995	4	0	35563.9	9000
1	1995	5	0	40814	8000
1	1995	6	12	48110.9	8000
1	1995	7	27	54909.2	6000
1	1995	8	87	54930.1	6000
1	1995	9	122	47198	6000
1	1995	10	90	40663.3	6000
1	1995	11	51	35559.6	5000
1	1995	12	60	28623.2	4000
1	1995	13	44	25945.1	4000
1	1995	14	48	21495.1	3000
1	1995	15	27	15676.5	2000
1	1995	16	19	10042.7	1000
1	1995	17	12	7964.03	1000
1	1996	1	0	30559.3	12000
1	1996	2	0	35047.9	10000
1	1996	3	0	43384.3	9000
1	1996	4	0	34495.1	9000
1	1996	5	2	37286.4	8000
1	1996	6	10	45231	8000
1	1996	7	29	54216.9	6000
1	1996	8	68	55476.9	6000
1	1996	9	97	48593.8	6000
1	1996	10	95	43095.9	6000
1	1996	11	52	36894.4	5000
1	1996	12	61	29018.9	4000
1	1996	13	68	27037.8	4000
1	1996	14	37	22546.5	3000
1	1996	15	36	16348.3	2000
1	1996	16	30	10486.2	1000
1	1996	17	15	8425.31	1000
1	1997	1	0	28712.8	12000
1	1997	2	0	35281.6	10000
1	1997	3	0	44575.2	9000
1	1997	4	0	33413.2	9000
1	1997	5	2	33734.9	8000
1	1997	6	6	42327.7	8000
1	1997	7	40	53508.2	6000
1	1997	8	63	56012.1	6000
1	1997	9	84	49983	6000
1	1997	10	82	45527.7	6000
1	1997	11	66	38225.4	5000
1	1997	12	65	29409	4000
1	1997	13	60	28128.3	4000
1	1997	14	42	23596.6	3000
1	1997	15	32	17018.8	2000
1	1997	16	29	10929	1000
1	1997	17	13	8886.38	1000
1	1998	1	1	26756.1	12000
1	1998	2	0	35380.2	10000
1	1998	3	1	45595.4	9000
1	1998	4	1	32203.1	9000
1	1998	5	2	30053.9	8000
1	1998	6	9	39262.2	8000
1	1998	7	29	52594.4	6000
1	1998	8	70	56332.7	6000
1	1998	9	114	51180.8	6000
1	1998	10	91	47785.2	6000
1	1998	11	58	39410	5000
1	1998	12	45	29686.4	4000
1	1998	13	51	29111	4000
1	1998	14	45	24556.3	3000
1	1998	15	36	17624.1	2000
1	1998	16	26	11329.8	1000
1	1998	17	21	9313.42	1000
1	1999	1	1	24773.9	12000
1	1999	2	1	35431.4	10000
1	1999	3	0	46550	9000
1	1999	4	0	30956.6	9000
1	1999	5	2	26351.8	8000
1	1999	6	6	36160.2	8000
1	1999	7	25	51615.6	6000
1	1999	8	53	56577.1	6000
1	1999	9	105	52304.8	6000
1	1999	10	116	49967.9	6000
1	1999	11	70	40536.3	5000
1	1999	12	64	29923.1	4000
1	1999	13	64	30050.1	4000
1	1999	14	50	25478.6	3000
1	1999	15	29	18202.9	2000
1	1999	16	16	11713.7	1000
1	1999	17	17	9725.95	1000
1	2000	1	0	22860.4	12000
1	2000	2	0	35569.5	10000
1	2000	3	1	47615.3	9000
1	2000	4	0	29791.1	9000
1	2000	5	2	22729.2	8000
1	2000	6	5	33159.4	8000
1	2000	7	20	50767.6	6000
1	2000	8	56	56959.5	6000
1	2000	9	102	53552.8	6000
1	2000	10	103	52264.7	6000
1	2000	11	78	41757.9	5000
1	2000	12	55	30232.4	4000
1	2000	13	68	31059.4	4000
1	2000	14	50	26459.9	3000
1	2000	15	35	18824.3	2000
1	2000	16	14	12124.8	1000
1	2000	17	19	10160.8	1000
1	2001	1	1	22175	12000
1	2001	2	0	33708.7	10000
1	2001	3	0	44960.8	9000
1	2001	4	0	29841.9	9000
1	2001	5	3	23730.2	8000
1	2001	6	7	32848	8000
1	2001	7	24	48853.7	6000
1	2001	8	74	55156.6	6000
1	2001	9	103	54086	6000
1	2001	10	114	53395.3	6000
1	2001	11	90	43154.7	5000
1	2001	12	60	32231.6	4000
1	2001	13	59	31626.6	4000
1	2001	14	48	26222.3	3000
1	2001	15	39	19184.7	2000
1	2001	16	26	12583.9	1000
1	2001	17	19	10623.8	1000
1	2002	1	0	21451.9	12000
1	2002	2	0	31796.4	10000
1	2002	3	0	42238.8	9000
1	2002	4	0	29835	9000
1	2002	5	0	24678.5	8000
1	2002	6	3	32475.6	8000
1	2002	7	13	46859.5	6000
1	2002	8	84	53260.6	6000
1	2002	9	85	54511.4	6000
1	2002	10	137	54415.3	6000
1	2002	11	97	44458.7	5000
1	2002	12	48	34154.5	4000
1	2002	13	58	32129	4000
1	2002	14	51	25936.1	3000
1	2002	15	41	19505.7	2000
1	2002	16	29	13015.6	1000
1	2002	17	23	11063.2	1000
1	2003	1	0	20708.8	12000
1	2003	2	0	29863.3	10000
1	2003	3	0	39491	9000
1	2003	4	0	29790.2	9000
1	2003	5	2	25585.6	8000
1	2003	6	3	32065.8	8000
1	2003	7	10	44826.2	6000
1	2003	8	56	51316.1	6000
1	2003	9	93	54863	6000
1	2003	10	122	55355.4	6000
1	2003	11	66	45692.6	5000
1	2003	12	59	36014.2	4000
1	2003	13	57	32585.3	4000
1	2003	14	47	25619.7	3000
1	2003	15	43	19798.6	2000
1	2003	16	21	13426.3	1000
1	2003	17	26	11484	1000
1	2004	1	0	19890.2	12000
1	2004	2	0	27834.7	10000
1	2004	3	1	36620	9000
1	2004	4	0	29620.7	9000
1	2004	5	1	26370.9	8000
1	2004	6	4	31527.4	8000
1	2004	7	18	42636	6000
1	2004	8	49	49186.2	6000
1	2004	9	103	54978.3	6000
1	2004	10	126	56047.9	6000
1	2004	11	92	46715	5000
1	2004	12	64	37693.3	4000
1	2004	13	60	32897.4	4000
1	2004	14	46	25200.5	3000
1	2004	15	67	20003.5	2000
1	2004	16	26	13774	1000
1	2004	17	27	11849.8	1000
1	2005	1	0	19128.6	12000
1	2005	2	0	25901.3	10000
1	2005	3	0	33877.7	9000
1	2005	4	0	29517.6	9000
1	2005	5	1	27198.9	8000
1	2005	6	1	31065.9	8000
1	2005	7	8	40575.6	6000
1	2005	8	46	47199	6000
1	2005	9	81	55209.3	6000
1	2005	10	113	56848.3	6000
1	2005	11	95	47819.5	5000
1	2005	12	67	39423.6	4000
1	2005	13	51	33274.4	4000
1	2005	14	50	24842.6	3000
1	2005	15	53	20247.7	2000
1	2005	16	34	14145.2	1000
1	2005	17	31	12234.7	1000
1	2006	1	0	18433	12000
1	2006	2	0	24068.5	10000
1	2006	3	0	31269.6	9000
1	2006	4	1	29503.2	9000
1	2006	5	0	28097.1	8000
1	2006	6	2	30702.1	8000
1	2006	7	4	38660.7	6000
1	2006	8	55	45375.9	6000
1	2006	9	86	55600.8	6000
1	2006	10	75	57806.9	6000
1	2006	11	83	49051.8	5000
1	2006	12	79	41249.2	4000
1	2006	13	57	33745.2	4000
1	2006	14	63	24562.6	3000
1	2006	15	59	20548.8	2000
1	2006	16	28	14553.6	1000
1	2006	17	27	12650.9	1000
1	2007	1	0	17737	12000
1	2007	2	0	22244.2	10000
1	2007	3	0	28674.9	9000
1	2007	4	0	29477.4	9000
1	2007	5	0	28975.6	8000
1	2007	6	1	30330	8000
1	2007	7	5	36749.5	6000
1	2007	8	38	43553.1	6000
1	2007	9	79	55966.8	6000
1	2007	10	81	58733.8	6000
1	2007	11	97	50253	5000
1	2007	12	70	43040.9	4000
1	2007	13	58	34198.4	4000
1	2007	14	47	24275.9	3000
1	2007	15	43	20839	2000
1	2007	16	36	14952.4	1000
1	2007	17	35	13058.2	1000
1	2008	1	0	17047	12000
1	2008	2	0	20437.1	10000
1	2008	3	2	26104.7	9000
1	2008	4	0	29450	9000
1	2008	5	0	29843.4	8000
1	2008	6	2	29959.7	8000
1	2008	7	8	34855.4	6000
1	2008	8	32	41746.1	6000
1	2008	9	76	56325.6	6000
1	2008	10	80	59647.6	6000
1	2008	11	108	51438.9	5000
1	2008	12	78	44811.7	4000
1	2008	13	53	34644.7	4000
1	2008	14	54	23990.5	3000
1	2008	15	51	21124.9	2000
1	2008	16	48	15346.2	1000
1	2008	17	32	13460.5	1000
1	2009	1	0	16404.9	12000
1	2009	2	0	18694.9	10000
1	2009	3	0	23619.5	9000
1	2009	4	0	29496.5	9000
1	2009	5	1	30779.1	8000
1	2009	6	2	29667.1	8000
1	2009	7	9	33063	6000
1	2009	8	16	40057.3	6000
1	2009	9	67	56822.5	6000
1	2009	10	74	60703.4	6000
1	2009	11	93	52744.2	5000
1	2009	12	70	46681	4000
1	2009	13	63	35174.3	4000
1	2009	14	52	23767.3	3000
1	2009	15	44	21461.5	2000
1	2009	16	52	15775.3	1000
1	2009	17	38	13893.4	1000
1	2010	1	0	15834.9	12000
1	2010	2	0	17035.7	10000
1	2010	3	0	21239.3	9000
1	2010	4	0	29671.5	9000
1	2010	5	1	31848.1	8000
1	2010	6	0	29504.1	8000
1	2010	7	5	31416.2	6000
1	2010	8	22	38544.5	6000
1	2010	9	67	57566.6	6000
1	2010	10	91	62022.9	6000
1	2010	11	83	54278.3	5000
1	2010	12	81	48752	4000
1	2010	13	55	35856.6	4000
1	2010	14	38	23647.8	3000
1	2010	15	37	21891.3	2000
1	2010	16	34	16272.8	1000
1	2010	17	35	14386.5	1000
1	2011	1	0	15883	12000
1	2011	2	0	17087	10000
1	2011	3	0	21303	9000
1	2011	4	1	29760	9000
1	2011	5	3	31944	8000
1	2011	6	1	29592	8000
1	2011	7	4	31510	6000
1	2011	8	14	38660	6000
1	2011	9	49	57739	6000
1	2011	10	95	62209	6000
1	2011	11	73	54441	5000
1	2011	12	84	48898	4000
1	2011	13	62	35964	4000
1	2011	14	41	23719	3000
1	2011	15	45	21957	2000
1	2011	16	43	16322	1000
1	2011	17	30	14430	1000
1	2012	1	0	15903	12000
1	2012	2	0	17109	10000
1	2012	3	0	21331	9000
1	2012	4	0	29799	9000
1	2012	5	0	31986	8000
1	2012	6	0	29631	8000
1	2012	7	3	31552	6000
1	2012	8	8	38711	6000
1	2012	9	32	57815	6000
1	2012	10	86	62291	6000
1	2012	11	78	54513	5000
1	2012	12	87	48962	4000
1	2012	13	62	36011	4000
1	2012	14	44	23750	3000
1	2012	15	48	21986	2000
1	2012	16	37	16343	1000
1	2012	17	37	14449	1000
1	2013	1	0	15887	12000
1	2013	2	0	17091	10000
1	2013	3	0	21308	9000
1	2013	4	0	29768	9000
1	2013	5	0	31952	8000
1	2013	6	1	29600	8000
1	2013	7	5	31518	6000
1	2013	8	8	38670	6000
1	2013	9	28	57754	6000
1	2013	10	86	62224	6000
1	2013	11	77	54455	5000
1	2013	12	64	48910	4000
1	2013	13	60	35973	4000
1	2013	14	46	23725	3000
1	2013	15	42	21962	2000
1	2013	16	36	16326	1000
1	2013	17	43	14433	1000
1	2014	1	0	15860	12000
1	2014	2	0	17063	10000
1	2014	3	0	21273	9000
1	2014	4	0	29718	9000
1	2014	5	0	31898	8000
1	2014	6	2	29550	8000
1	2014	7	1	31466	6000
1	2014	8	9	38605	6000
1	2014	9	18	57657	6000
1	2014	10	63	62120	6000
1	2014	11	67	54364	5000
1	2014	12	68	48829	4000
1	2014	13	48	35913	4000
1	2014	14	41	23685	3000
1	2014	15	32	21926	2000
1	2014	16	46	16298	1000
1	2014	17	56	14409	1000
1	2015	1	0	15829	12000
1	2015	2	0	17029	10000
1	2015	3	0	21232	9000
1	2015	4	0	29660	9000
1	2015	5	0	31836	8000
1	2015	6	0	29493	8000
1	2015	7	2	31405	6000
1	2015	8	6	38530	6000
1	2015	9	21	57545	6000
1	2015	10	54	62000	6000
1	2015	11	74	54258	5000
1	2015	12	71	48734	4000
1	2015	13	71	35843	4000
1	2015	14	59	23639	3000
1	2015	15	44	21883	2000
1	2015	16	33	16267	1000
1	2015	17	59	14381	1000
1	2016	1	0	15796	12000
1	2016	2	0	16994	10000
1	2016	3	0	21188	9000
1	2016	4	0	29600	9000
1	2016	5	0	31771	8000
1	2016	6	1	29433	8000
1	2016	7	2	31340	6000
1	2016	8	5	38451	6000
1	2016	9	16	57427	6000
1	2016	10	43	61873	6000
1	2016	11	57	54147	5000
1	2016	12	65	48634	4000
1	2016	13	70	35770	4000
1	2016	14	50	23590	3000
1	2016	15	34	21838	2000
1	2016	16	53	16233	1000
1	2016	17	68	14352	1000
1	2017	1	1	15759	12000
1	2017	2	0	16952	10000
1	2017	3	0	21135	9000
1	2017	4	0	29526	9000
1	2017	5	0	31692	8000
1	2017	6	0	29360	8000
1	2017	7	0	31262	6000
1	2017	8	2	38356	6000
1	2017	9	9	57285	6000
1	2017	10	40	61719	6000
1	2017	11	50	54013	5000
1	2017	12	45	48513	4000
1	2017	13	67	35681	4000
1	2017	14	46	23532	3000
1	2017	15	47	21784	2000
1	2017	16	39	16193	1000
1	2017	17	65	14316	1000
2	1972	1	0	30348.4	12000
2	1972	2	2	56775.4	10000
2	1972	3	1	70140	9000
2	1972	4	4	53574.2	9000
2	1972	5	2	58562.7	8000
2	1972	6	4	45393.6	8000
2	1972	7	5	31246.5	6000
2	1972	8	13	29921.6	6000
2	1972	9	11	28134.2	6000
2	1972	10	14	26533.7	6000
2	1972	11	12	20736.1	5000
2	1972	12	9	20264.8	4000
2	1972	13	11	15232	4000
2	1972	14	6	15009.7	3000
2	1972	15	11	10403.6	2000
2	1972	16	3	7611.56	1000
2	1972	17	5	7327.02	1000
2	1973	1	1	30600.8	12000
2	1973	2	0	57247.6	10000
2	1973	3	0	70723.4	9000
2	1973	4	1	54019.8	9000
2	1973	5	1	59049.8	8000
2	1973	6	3	45771.2	8000
2	1973	7	10	31506.3	6000
2	1973	8	17	30170.4	6000
2	1973	9	14	28368.2	6000
2	1973	10	13	26754.4	6000
2	1973	11	18	20908.6	5000
2	1973	12	17	20433.4	4000
2	1973	13	10	15358.7	4000
2	1973	14	6	15134.5	3000
2	1973	15	2	10490.2	2000
2	1973	16	3	7674.87	1000
2	1973	17	1	7387.96	1000
2	1974	1	0	30834.6	12000
2	1974	2	1	57684.9	10000
2	1974	3	0	71263.6	9000
2	1974	4	0	54432.5	9000
2	1974	5	4	59500.8	8000
2	1974	6	7	46120.8	8000
2	1974	7	3	31747	6000
2	1974	8	19	30400.9	6000
2	1974	9	17	28585	6000
2	1974	10	18	26958.7	6000
2	1974	11	20	21068.3	5000
2	1974	12	17	20589.5	4000
2	1974	13	20	15476	4000
2	1974	14	5	15250.1	3000
2	1974	15	6	10570.3	2000
2	1974	16	6	7733.5	1000
2	1974	17	3	7444.4	1000
2	1975	1	0	31062.4	12000
2	1975	2	0	58111	10000
2	1975	3	0	71790.1	9000
2	1975	4	2	54834.6	9000
2	1975	5	1	59940.4	8000
2	1975	6	5	46461.5	8000
2	1975	7	7	31981.5	6000
2	1975	8	12	30625.5	6000
2	1975	9	15	28796.1	6000
2	1975	10	16	27157.9	6000
2	1975	11	12	21223.9	5000
2	1975	12	12	20741.6	4000
2	1975	13	10	15590.3	4000
2	1975	14	10	15362.8	3000
2	1975	15	11	10648.4	2000
2	1975	16	8	7790.63	1000
2	1975	17	7	7499.4	1000
2	1976	1	0	31293.4	12000
2	1976	2	0	58543.2	10000
2	1976	3	0	72324	9000
2	1976	4	3	55242.4	9000
2	1976	5	5	60386.2	8000
2	1976	6	4	46807.1	8000
2	1976	7	4	32219.4	6000
2	1976	8	11	30853.2	6000
2	1976	9	13	29010.3	6000
2	1976	10	15	27359.9	6000
2	1976	11	12	21381.8	5000
2	1976	12	15	20895.8	4000
2	1976	13	10	15706.3	4000
2	1976	14	5	15477	3000
2	1976	15	6	10727.6	2000
2	1976	16	2	7848.56	1000
2	1976	17	3	7555.17	1000
2	1977	1	0	31376.9	12000
2	1977	2	0	55183.5	10000
2	1977	3	0	69797.2	9000
2	1977	4	0	58166.5	9000
2	1977	5	2	59342.4	8000
2	1977	6	3	48833.5	8000
2	1977	7	3	34696.9	6000
2	1977	8	17	31199.2	6000
2	1977	9	13	29328.8	6000
2	1977	10	15	27611.5	6000
2	1977	11	12	22242.7	5000
2	1977	12	12	20913.2	4000
2	1977	13	6	16407.7	4000
2	1977	14	16	15480.2	3000
2	1977	15	5	11200.4	2000
2	1977	16	6	8105.93	1000
2	1977	17	4	7858.44	1000
2	1978	1	1	31439.5	12000
2	1978	2	0	51735.9	10000
2	1978	3	0	67184.4	9000
2	1978	4	1	61091.9	9000
2	1978	5	2	58241.5	8000
2	1978	6	9	50854.7	8000
2	1978	7	4	37185.9	6000
2	1978	8	16	31528	6000
2	1978	9	17	29631.2	6000
2	1978	10	27	27847.2	6000
2	1978	11	17	23100.4	5000
2	1978	12	16	20916	4000
2	1978	13	15	17107.8	4000
2	1978	14	10	15472.4	3000
2	1978	15	3	11672.2	2000
2	1978	16	1	8361.3	1000
2	1978	17	1	8160.56	1000
2	1979	1	2	31425.2	12000
2	1979	2	0	48121.4	10000
2	1979	3	0	64376	9000
2	1979	4	1	63900	9000
2	1979	5	5	56984.3	8000
2	1979	6	7	52773.7	8000
2	1979	7	8	39611.6	6000
2	1979	8	12	31782.9	6000
2	1979	9	24	29864	6000
2	1979	10	20	28017	6000
2	1979	11	22	23910.9	5000
2	1979	12	7	20867.3	4000
2	1979	13	13	17773.7	4000
2	1979	14	6	15426.5	3000
2	1979	15	9	12120.6	2000
2	1979	16	9	8598.97	1000
2	1979	17	1	8446.01	1000
2	1980	1	0	31455.4	12000
2	1980	2	0	44537.5	10000
2	1980	3	1	61629.8	9000
2	1980	4	0	66828.3	9000
2	1980	5	4	55795	8000
2	1980	6	8	54787.6	8000
2	1980	7	7	42118.9	6000
2	1980	8	11	32085.6	6000
2	1980	9	16	30141.7	6000
2	1980	10	14	28228.3	6000
2	1980	11	16	24763.9	5000
2	1980	12	18	20847.7	4000
2	1980	13	16	18471.7	4000
2	1980	14	6	15401.9	3000
2	1980	15	8	12590.9	2000
2	1980	16	7	8851.33	1000
2	1980	17	2	8746.43	1000
2	1981	1	0	31410.6	12000
2	1981	2	0	40812.8	10000
2	1981	3	0	58709.8	9000
2	1981	4	0	69624.1	9000
2	1981	5	2	54460.7	8000
2	1981	6	9	56689.3	8000
2	1981	7	5	44549	6000
2	1981	8	10	32314.2	6000
2	1981	9	17	30349.7	6000
2	1981	10	18	28374	6000
2	1981	11	13	25565.5	5000
2	1981	12	17	20777.9	4000
2	1981	13	13	19132.1	4000
2	1981	14	10	15340.2	3000
2	1981	15	4	13035.5	2000
2	1981	16	3	9084.86	1000
2	1981	17	1	9028.73	1000
2	1982	1	1	31333	12000
2	1982	2	0	37023.5	10000
2	1982	3	0	55711.5	9000
2	1982	4	0	72365.2	9000
2	1982	5	2	53062.1	8000
2	1982	6	5	58544.2	8000
2	1982	7	9	46948	6000
2	1982	8	10	32511	6000
2	1982	9	8	30527.7	6000
2	1982	10	18	28491.3	6000
2	1982	11	16	26345.8	5000
2	1982	12	15	20686.3	4000
2	1982	13	10	19776.9	4000
2	1982	14	12	15262.3	3000
2	1982	15	6	13469.4	2000
2	1982	16	4	9310.46	1000
2	1982	17	1	9303.45	1000
2	1983	1	0	32366.8	12000
2	1983	2	0	36431.7	10000
2	1983	3	1	53126.7	9000
2	1983	4	1	68472.3	9000
2	1983	5	2	53634.8	8000
2	1983	6	8	58943	8000
2	1983	7	9	48313.4	6000
2	1983	8	13	35116.3	6000
2	1983	9	21	31787.6	6000
2	1983	10	20	28485.8	6000
2	1983	11	21	26669.7	5000
2	1983	12	10	21473	4000
2	1983	13	23	20149.6	4000
2	1983	14	9	15727.7	3000
2	1983	15	5	13753.3	2000
2	1983	16	10	9618.21	1000
2	1983	17	2	9714.98	1000
2	1984	1	1	33345.3	12000
2	1984	2	0	35761.7	10000
2	1984	3	1	50412.1	9000
2	1984	4	1	64407	9000
2	1984	5	3	54105.4	8000
2	1984	6	4	59227.7	8000
2	1984	7	8	49594.8	6000
2	1984	8	13	37675.2	6000
2	1984	9	14	32995.5	6000
2	1984	10	11	28423.2	6000
2	1984	11	16	26943.2	5000
2	1984	12	15	22224	4000
2	1984	13	17	20485.4	4000
2	1984	14	9	16165.8	3000
2	1984	15	7	14012.3	2000
2	1984	16	7	9909.53	1000
2	1984	17	5	10110.8	1000
2	1985	1	0	34239.5	12000
2	1985	2	0	34993.4	10000
2	1985	3	0	47551	9000
2	1985	4	0	60151.9	9000
2	1985	5	2	54434.2	8000
2	1985	6	9	59355.9	8000
2	1985	7	6	50749.8	6000
2	1985	8	24	40145.4	6000
2	1985	9	15	34121	6000
2	1985	10	13	28284.7	6000
2	1985	11	23	27146.3	5000
2	1985	12	16	22919.2	4000
2	1985	13	13	20768.1	4000
2	1985	14	12	16562.9	3000
2	1985	15	18	14235.2	2000
2	1985	16	2	10175.8	1000
2	1985	17	1	10481.6	1000
2	1986	1	0	35189.6	12000
2	1986	2	0	34276.7	10000
2	1986	3	0	44753.8	9000
2	1986	4	1	55975.5	9000
2	1986	5	1	54848.2	8000
2	1986	6	8	59576.3	8000
2	1986	7	12	51987.2	6000
2	1986	8	17	42685.9	6000
2	1986	9	8	35303.1	6000
2	1986	10	20	28189.5	6000
2	1986	11	24	27392	5000
2	1986	12	9	23652.1	4000
2	1986	13	15	21084	4000
2	1986	14	9	16986.9	3000
2	1986	15	4	14480.9	2000
2	1986	16	7	10458.7	1000
2	1986	17	5	10869.7	1000
2	1987	1	0	36259.4	12000
2	1987	2	0	33663.2	10000
2	1987	3	0	42076.4	9000
2	1987	4	0	51943.3	9000
2	1987	5	0	55440.2	8000
2	1987	6	6	59988.2	8000
2	1987	7	14	53400.2	6000
2	1987	8	17	45383	6000
2	1987	9	12	36607.1	6000
2	1987	10	17	28183.2	6000
2	1987	11	13	27726.9	5000
2	1987	12	17	24466.3	4000
2	1987	13	20	21469.5	4000
2	1987	14	12	17468.4	3000
2	1987	15	5	14774.6	2000
2	1987	16	6	10777.1	1000
2	1987	17	1	11295.7	1000
2	1988	1	0	37360.9	12000
2	1988	2	0	33060.1	10000
2	1988	3	0	39389	9000
2	1988	4	0	47890.2	9000
2	1988	5	1	56068.2	8000
2	1988	6	2	60436.3	8000
2	1988	7	12	54857.9	6000
2	1988	8	12	48135.9	6000
2	1988	9	16	37945.8	6000
2	1988	10	12	28191.6	6000
2	1988	11	15	28080.3	5000
2	1988	12	16	25303	4000
2	1988	13	13	21870.9	4000
2	1988	14	10	17964.8	3000
2	1988	15	2	15079.6	2000
2	1988	16	3	11105	1000
2	1988	17	1	11732.6	1000
2	1989	1	0	38512.5	12000
2	1989	2	0	32479.9	10000
2	1989	3	0	36702.5	9000
2	1989	4	0	43827.6	9000
2	1989	5	3	56757.4	8000
2	1989	6	4	60947.4	8000
2	1989	7	11	56386.9	6000
2	1989	8	12	50971.3	6000
2	1989	9	16	39338.3	6000
2	1989	10	9	28226.6	6000
2	1989	11	15	28464.8	5000
2	1989	12	16	26174.8	4000
2	1989	13	8	22298.2	4000
2	1989	14	9	18484.8	3000
2	1989	15	6	15402.8	2000
2	1989	16	4	11447.8	1000
2	1989	17	2	12186.4	1000
2	1990	1	1	39650.6	12000
2	1990	2	0	31867.1	10000
2	1990	3	1	33951.2	9000
2	1990	4	0	39676	9000
2	1990	5	1	57413.1	8000
2	1990	6	2	61419.2	8000
2	1990	7	12	57894.1	6000
2	1990	8	19	53806.9	6000
2	1990	9	17	40720	6000
2	1990	10	14	28240.7	6000
2	1990	11	10	28833.1	5000
2	1990	12	18	27038.7	4000
2	1990	13	10	22714.5	4000
2	1990	14	9	18997.9	3000
2	1990	15	5	15718.9	2000
2	1990	16	4	11786.6	1000
2	1990	17	1	12637.3	1000
2	1991	1	0	37843.1	12000
2	1991	2	0	31973	10000
2	1991	3	0	34833	9000
2	1991	4	0	38726.5	9000
2	1991	5	0	54710.5	8000
2	1991	6	1	59201	8000
2	1991	7	9	57613	6000
2	1991	8	18	54618	6000
2	1991	9	17	42306.7	6000
2	1991	10	13	30865.8	6000
2	1991	11	14	30157	5000
2	1991	12	19	27231.8	4000
2	1991	13	17	23353.8	4000
2	1991	14	11	19744.5	3000
2	1991	15	12	16289.9	2000
2	1991	16	9	12196.1	1000
2	1991	17	7	13217.4	1000
2	1992	1	0	35909.1	12000
2	1992	2	0	31981.1	10000
2	1992	3	0	35612.6	9000
2	1992	4	0	37652.6	9000
2	1992	5	0	51824.5	8000
2	1992	6	4	56788.3	8000
2	1992	7	11	57153.2	6000
2	1992	8	18	55265.7	6000
2	1992	9	20	43772.1	6000
2	1992	10	22	33410.6	6000
2	1992	11	9	31395.5	5000
2	1992	12	14	27342.2	4000
2	1992	13	13	23924.9	4000
2	1992	14	5	20434.5	3000
2	1992	15	11	16814	2000
2	1992	16	6	12570.3	1000
2	1992	17	1	13760	1000
2	1993	1	0	33919.1	12000
2	1993	2	0	31941	10000
2	1993	3	0	36339.2	9000
2	1993	4	0	36520.8	9000
2	1993	5	1	48857.6	8000
2	1993	6	0	54287.6	8000
2	1993	7	5	56606.7	6000
2	1993	8	11	55830.6	6000
2	1993	9	16	45172.9	6000
2	1993	10	27	35907.5	6000
2	1993	11	15	32587.9	5000
2	1993	12	15	27411.5	4000
2	1993	13	16	24460.5	4000
2	1993	14	11	21094.4	3000
2	1993	15	14	17313.2	2000
2	1993	16	13	12925.9	1000
2	1993	17	7	14282.5	1000
2	1994	1	0	31988.4	12000
2	1994	2	0	31959.1	10000
2	1994	3	0	37133.1	9000
2	1994	4	0	35454.3	9000
2	1994	5	0	45975.9	8000
2	1994	6	2	51882.7	8000
2	1994	7	10	56162.9	6000
2	1994	8	16	56498.2	6000
2	1994	9	39	46658	6000
2	1994	10	22	38473.2	6000
2	1994	11	23	33841.3	5000
2	1994	12	12	27530.9	4000
2	1994	13	22	25041.4	4000
2	1994	14	15	21793.6	3000
2	1994	15	19	17844.7	2000
2	1994	16	7	13305.6	1000
2	1994	17	11	14831.7	1000
2	1995	1	0	30048.4	12000
2	1995	2	0	31974	10000
2	1995	3	0	37925.5	9000
2	1995	4	0	34380.8	9000
2	1995	5	0	43080.7	8000
2	1995	6	1	49465.2	8000
2	1995	7	9	55711.8	6000
2	1995	8	17	57162	6000
2	1995	9	23	48142.7	6000
2	1995	10	32	41042.7	6000
2	1995	11	18	35095	5000
2	1995	12	20	27647.9	4000
2	1995	13	25	25621.5	4000
2	1995	14	18	22492.7	3000
2	1995	15	16	18376	2000
2	1995	16	16	13685.1	1000
2	1995	17	9	15381	1000
2	1996	1	0	28061.1	12000
2	1996	2	0	31941.4	10000
2	1996	3	0	38662.8	9000
2	1996	4	0	33254.7	9000
2	1996	5	2	40117.4	8000
2	1996	6	2	46970.6	8000
2	1996	7	9	55177.4	6000
2	1996	8	18	57741.8	6000
2	1996	9	27	49558.1	6000
2	1996	10	20	43554.9	6000
2	1996	11	16	36298.4	5000
2	1996	12	23	27723.9	4000
2	1996	13	12	26164.4	4000
2	1996	14	22	23159.4	3000
2	1996	15	9	18880.7	2000
2	1996	16	21	14044.8	1000
2	1996	17	13	15908.3	1000
2	1997	1	0	26109.8	12000
2	1997	2	0	31952.8	10000
2	1997	3	0	39454.4	9000
2	1997	4	0	32173	9000
2	1997	5	0	37205.5	8000
2	1997	6	0	44537.6	8000
2	1997	7	7	54718.3	6000
2	1997	8	17	58402	6000
2	1997	9	22	51043.8	6000
2	1997	10	23	46130.6	6000
[truncated: 347 more rows]

## Sheet: CodeBook
Codes for RawData
sex	0	male+female
	1	male
	2	female
age	1	0-4
	2	5-9
	3	10-14
	4	15-19
	5	20-24
	6	25-29
	7	30-34
	8	35-39
	9	40-44
	10	45-49
	11	50-54
	12	55-59
	13	60-64
	14	65-69
	15	70-74
	16	75-79
	17	>=80
